# Supplementary material for: Effect and mechanism of T lymphocytes on human induced pluripotent stem cell-derived cardiomyocytes via Proteomics
Source: Stem Cell Res Ther. 2024 Jul 29;15:236. doi: 10.1186/s13287-024-03791-4 (PMC11288085; doi:10.1186/s13287-024-03791-4)
Supplement: Supplementary file 1 — Supplementary Material 1 [file 13287_2024_3791_MOESM1_ESM.xlsx]

## Sheet: Table S1
Table S1. Details of primer sequences used for PCR in this study.
Gene symbol	Forward Primer	Reverse Primer
ASC	AGTTCAAGCTGAAGCTGCTGTCG	CGCCGTAGGTCTCCAGGTAGAAG
NLRP3	AGGGATGAGAGTGTTGTGTGAAACG	GCTTCTGGTTGCTGCTGAGGAC
IL-1β	TTCGACACATGGGATAACGAGG	TTTTTGCTGTGAGTCCCGGAG
IL-18	TCTTCATTGACCAAGGAAATCGG	TCCGGGGTGCATTATCTCTAC
Caspase-3	CATGGAAGCGAATCAATGGACT	CTGTACCAGACCGAGATGTCA
GAPDH	TGACATCAAGAAGGTGGTGAAGCAG	GTGTCGCTGTTGAAGTCAGAGGAG
