# Supplementary material for: Effect and mechanism of T lymphocytes on human induced pluripotent stem cell-derived cardiomyocytes via Proteomics
Source: Stem Cell Res Ther. 2024 Jul 29;15:236. doi: 10.1186/s13287-024-03791-4 (PMC11288085; doi:10.1186/s13287-024-03791-4)
Supplement: Supplementary file 2 — Supplementary Material 2 [file 13287_2024_3791_MOESM2_ESM.xlsx]

## Sheet: Table S2
Table S2. All proteins identified in hiPSC-CMs with different inflammatory T cells infiltration. The quantification values of the identified proteins were normalized by taking the fraction of the total, followed by a multiplication by 106 and a log2 transformation.
Protein Accessions	Gene Symbols	Normalized Protein Intensity (Control)			Normalized Protein Intensity (CD4+)			Normalized Protein Intensity (CD8+)
		Repeat 1	Repeat 2	Repeat 3	Repeat 1	Repeat 2	Repeat 3	Repeat 1	Repeat 2	Repeat 3
P01023	A2M	3.17732	3.03286	3.02577	2.52882	2.21123	2.3382	2.15898	2.07232	2.12046
Q9NRG9	AAAS	5.35946	5.35751	4.97423	5.04736	5.12212	5.379	5.13748	5.1645	5.17964
Q86V21	AACS	4.4333	4.37416	4.40214	4.64343	4.32337	4.66717	4.59913	4.63283	4.67641
Q6PD74	AAGAB	3.34383	3.0001	3.04028	3.69995	2.93977	2.79325	4.1742	3.36052	3.74513
Q2M2I8	AAK1	5.44287	5.45522	5.33159	5.30763	4.78491	5.23143	5.6626	5.64031	5.58498
Q9H7C9	AAMDC	5.24745	5.22614	5.24635	5.44139	5.04169	5.42057	5.40964	5.4589	5.47186
Q13685	AAMP	4.32461	4.34644	4.27454	4.86598	4.55575	4.81698	4.68985	4.56339	4.59268
Q9Y312	AAR2	4.98854	4.8639	4.91858	4.95502	4.7401	5.0973	5.12172	5.14249	5.15801
P49588	AARS1	10.02	10.0292	10.0239	10.1706	9.8226	10.1924	9.98159	10.0036	10.015
Q5JTZ9	AARS2	4.21119	4.16078	4.25839	4.41336	3.8377	4.35016	4.2029	4.2335	4.13603
Q9BTE6	AARSD1	6.03318	5.85055	5.89354	6.04712	5.50447	5.87272	6.10231	6.07671	5.97256
Q9NRN7	AASDHPPT	5.46768	5.36539	5.48316	5.56334	5.1869	5.41715	5.5263	5.47118	5.45532
Q9UDR5	AASS	3.98968	4.05502	4.01936	4.56388	4.29547	4.6736	4.60736	4.63037	4.4717
P80404	ABAT	6.88116	6.91677	6.88536	5.98684	5.57077	5.95088	6.14693	6.14726	6.14718
O95477	ABCA1	8.64889	8.51815	8.56685	9.0828	8.75914	9.03609	8.2079	8.42014	8.40166
Q9NP58	ABCB6	7.77102	7.61057	7.78294	7.66747	7.41619	7.70094	7.32629	7.36146	7.35295
O75027	ABCB7	3.38001	3.22746	3.22795		2.64435		2.63134	2.68744	2.42638
Q9NUT2	ABCB8	2.24056	2.53953	2.32405	2.61235	1.98743	2.92739	2.18897	1.89258	1.43251
P33527	ABCC1	3.97028	3.92934	3.91757	4.28809	4.02021	4.2662	4.04934	4.09264	3.90908
O15439	ABCC4	3.70935	3.67745	3.73085	3.75504	3.39801	3.57791	3.26418	3.30272	3.30944
P33897	ABCD1	4.86512	4.86658	4.84041	4.8561	4.58446	4.93094	4.47986	4.54683	4.44279
P28288	ABCD3	5.94418	5.98107	5.9551	5.13058	4.9881	5.35766	5.20436	5.24345	5.17674
P61221	ABCE1	7.27303	7.20221	7.18078	7.17014	6.75183	7.08628	7.16291	7.04477	7.05738
Q8NE71	ABCF1	6.43775	6.46479	6.43409	6.63271	6.29912	6.57904	6.47854	6.49278	6.44635
Q9UG63	ABCF2	4.5639	4.60623	4.58582	4.83148	4.4824	4.80167	5.09912	5.06357	4.9767
Q9NUQ8	ABCF3	5.17736	5.16243	5.18923	5.25297	4.98508	5.28945	5.16486	5.12428	5.06023
Q9NUJ1	ABHD10	5.49454	5.52061	5.46661	4.53381	4.08812	4.07409	5.29704	5.26865	5.24711
Q8NFV4	ABHD11	2.96352	2.97382	3.11954		2.53779	2.796	3.0936	2.84335	2.79276
Q8N2K0	ABHD12	3.50275	3.55287	3.48715	3.84401	3.56855	3.92214	3.56593	3.74192	3.77839
Q96IU4	ABHD14B	4.13917	4.31661	4.24587	3.03822	2.46222	2.93683	4.09834	3.86681	3.91265
O95870	ABHD16A	3.81314	3.72238	3.76021	3.88173	3.55973	3.92445	4.04997	3.7376	3.70938
Q8IZP0	ABI1	5.15808	5.24611	5.19755	5.40893	5.18765	5.46704	5.50452	5.43789	5.43194
Q9NYB9	ABI2	3.21862	2.90088	3.05808		3.19729	3.84919	3.84398	3.71003	3.51479
P00519	ABL1	4.80656	4.67006	4.56512	5.05413	4.94159	4.98395	5.21396	4.83225	4.85515
O14639	ABLIM1	4.89456	4.70959	4.66646	4.7734	4.40095	5.08855	5.30955	5.32522	5.21327
Q12979	ABR	5.28156	5.26112	5.31824	5.63256	5.27694	5.44578	5.2966	5.2063	5.24402
Q9P1F3	ABRACL	5.93144	5.92216	5.91359	6.6288	6.3888	6.57124	6.25633	6.18961	6.3812
Q15018	ABRAXAS2	4.11142	4.08233	4.1306	4.42738	3.92593	4.16716	4.4152	4.43729	4.32841
P09110	ACAA1	7.99476	7.92871	7.95141	7.21215	6.92865	7.3337	6.94468	6.92087	6.93966
P42765	ACAA2	8.30296	8.30893	8.3324	8.13286	7.74254	8.15399	8.18501	8.1645	8.21479
Q13085	ACACA	3.97138	4.05472	4.04093	4.38883	4.06051	4.46259	4.29097	4.38016	4.26522
Q6JQN1	ACAD10	0.502721	0.797835	0.624679	0.325468	-0.122702		0.662555	0.45846	0.582544
Q9UKU7	ACAD8	3.73923	3.75893	3.69679	3.73813	3.25768	3.91411	3.90793	3.84029	3.88333
Q9H845	ACAD9	5.15691	5.22649	5.13704	5.33274	4.95502	5.332	5.15043	5.14407	5.10451
P11310	ACADM	6.50849	6.61986	6.60528	6.64784	6.27937	6.56903	6.39117	6.38336	6.43636
P16219	ACADS	5.42647	5.43836	5.51534	5.05158	4.70897	5.02901	5.1931	5.0178	5.15393
P45954	ACADSB	6.35662	6.20005	5.99786	5.5731	5.20056	5.3935	5.26802	5.50421	5.2947
P49748	ACADVL	8.18418	8.21361	8.14762	7.76715	7.4866	7.8929	7.94805	7.94597	7.93969
Q15027	ACAP1	4.62505	4.60388	4.63156	2.81857	2.69511	2.84059	4.8749	4.94896	4.81115
Q15057	ACAP2	4.58902	4.56001	4.52255	5.02568	4.59966	4.99069	4.6593	4.74329	4.62558
P24752	ACAT1	6.32222	6.31452	6.27903	6.08636	5.6624	6.04007	6.00621	6.02988	5.93843
Q9BWD1	ACAT2	6.86189	6.83075	6.87128	7.15482	6.82853	7.21658	7.29214	7.28272	7.2937
Q9H3P7	ACBD3	6.78909	6.77068	6.7983	6.94549	6.60491	6.90382	6.82714	6.84601	6.7805
Q5T8D3	ACBD5	2.49026	2.50322	2.54525	2.22594	2.11745	2.62536	2.26151	2.45999	1.96912
Q9BR61	ACBD6	4.30466	4.16102	4.21353	4.05333	3.82227	4.24891	4.13364	4.02037	4.06968
Q9UKV3	ACIN1	6.59867	6.45742	6.49007	6.65375	6.25237	6.62487	6.41226	6.43561	6.40286
P53396	ACLY	8.20953	8.26342	8.24423	8.2744	7.91642	8.26133	8.36195	8.3427	8.37471
P21399	ACO1	7.31225	7.26345	7.30204	6.63516	6.2575	6.61343	6.50749	6.51672	6.51661
Q99798	ACO2	7.97622	7.92249	7.92759	7.76649	7.4111	7.75694	7.85851	7.83172	7.84762
Q86TX2	ACOT1	6.74212	6.67772	6.68459	6.79256	6.49123	6.84461	6.63544	6.59229	6.65295
Q8WXI4	ACOT11	2.17777	2.30307	2.35596	2.14193	1.57442	2.08502	2.01161	2.24393	2.12389
Q9NPJ3	ACOT13	5.38814	5.31524	5.41779	4.24687	3.6993	4.11119	5.14921	5.06336	5.04984
O00154	ACOT7	7.10641	7.05501	7.05648	7.50215	7.16814	7.41664	7.56892	7.59583	7.57421
Q9Y305	ACOT9	6.32534	6.27291	6.19771	6.0107	5.81751	6.11528	6.15558	6.1318	6.12293
Q15067	ACOX1	4.1612	4.02336	4.06048	3.48802	3.02876	3.57545	3.06511	3.01651	3.00583
Q99424	ACOX2	3.46627	3.3529	3.45441	3.38511	3.07707	3.50997	3.18527	3.23503	3.21177
O15254	ACOX3	5.02173	4.93846	4.94386	4.81433	4.36422	4.797	4.42687	4.55793	4.47972
P24666	ACP1	7.49638	7.41434	7.38856	7.55706	6.98625	7.34448	7.37251	7.48284	7.25518
P11117	ACP2	5.316	5.36409	5.25059	5.36346	4.95823	5.257	5.00312	5.03684	5.02368
Q96CM8	ACSF2	4.83909	4.75012	4.78204	4.73135	4.41265	4.654	4.74562	4.77248	4.78526
Q4G176	ACSF3	2.75062	2.58114	2.46094	2.57261	2.45752	2.9119	2.6123	2.30117	2.45415
P33121	ACSL1	5.07476	5.09465	5.10552	5.10677	4.74481	5.04383	4.81268	4.84419	4.81922
O95573	ACSL3	7.49624	7.50593	7.43495	7.50771	7.1163	7.44623	7.58076	7.59474	7.64525
O60488	ACSL4	5.90624	5.91859	5.96012	4.63727	3.92081	4.57899	4.14385	4.114	4.10131
Q9NR19	ACSS2	3.93224	3.94686	3.99013	4.20122	3.7634	4.26838	3.97287	4.0229	4.0126
Q9H6R3	ACSS3	5.71589	5.64286	5.64911	5.71708	5.38513	5.56343	5.19794	5.31069	5.30604
P68133	ACTA1	10.7221	10.7067	10.7251	10.307	9.92142	10.2746	10.0738	9.96127	10.0639
P62736	ACTA2	12.4402	12.5082	12.4738	12.3011	11.8884	12.264	12.6522	12.6177	12.6699
P60709	ACTB	13.3636	13.3218	13.3093	14.1465	13.7957	14.1574	13.6986	13.7578	13.7372
Q562R1	ACTBL2	12.5454	12.6007	12.5756	12.5105	12.176	12.6245	12.668	12.7368	12.7445
P63261	ACTG1	15.9495	15.9422	15.9662	15.6988	15.3512	15.7312	15.8556	15.8725	15.843
P63267	ACTG2	3.84088	3.73151	3.71119	4.94424	4.42095	4.68094	5.38332	4.83425	5.17119
O96019	ACTL6A	6.39625	6.31218	6.34715	6.44147	6.06217	6.32965	6.32891	6.26279	6.30123
P12814	ACTN1	11.0283	11.0232	11.0135	10.9638	10.6242	10.946	10.9529	10.9632	10.9608
P35609	ACTN2	5.23802	5.26007	5.2443	4.91905	4.5279	4.87498	6.07061	6.16336	6.11436
O43707	ACTN4	10.2933	10.2972	10.294	10.1925	9.81365	10.1695	10.1386	10.1664	10.1847
Q9NZ32	ACTR10	6.17895	6.11095	6.1205	6.52288	6.14854	6.55368	6.21705	6.26663	6.19141
P61163	ACTR1A	7.80961	7.7152	7.74179	7.98673	7.71949	8.00579	7.88262	7.72359	7.76753
P42025	ACTR1B	6.80037	6.78335	6.77069	6.77546	6.49126	6.72591	6.82406	6.79003	6.89422
P61160	ACTR2	9.21533	9.23579	9.22575	9.06962	8.69242	8.99013	9.08221	9.08038	9.09539
P61158	ACTR3	9.69449	9.62984	9.67262	9.96014	9.62964	9.93266	9.78215	9.75969	9.78048
Q9GZN1	ACTR6	2.24935	2.08084	2.20914	2.42513	2.27381		1.94727
Q03154	ACY1	4.14461	4.02543	4.00585	2.99582	2.74168	2.84299	3.34544	3.19822	3.47803
P07311	ACYP1	4.7896	4.98285	5.25502	5.49566	5.37156	5.7677	4.056	4.84193	4.5388
P00813	ADA	3.50337	3.46864	3.50499	3.45784	3.07699	3.36535	3.1768	3.13403	3.10706
Q6DHV7	ADAL		0.972544		2.29734	1.78855	2.06697		1.93896
O14672	ADAM10	6.31647	6.29016	6.19827	5.7833	5.46063	5.96723	6.08254	6.06297	6.09407
O43184	ADAM12	2.30414	1.82373	1.76143	2.50617	2.226	2.67236	1.93502	1.90381	1.61042
P78536	ADAM17	3.33623	3.60411	3.67302	4.03591	3.69262	4.14078	3.13622	3.58493	3.54631
P78325	ADAM8	9.68738	9.57951	9.5938	9.59022	9.11222	9.51211	9.31271	9.37222	9.41283
Q13443	ADAM9	5.77771	5.73805	5.76231	5.85647	5.60042	5.96416	5.83576	5.88246	5.89742
P58397	ADAMTS12	2.0146	2.32475	2.12214	2.57901	2.36886	2.95588	2.70997	2.56018	2.35634
Q9P2N4	ADAMTS9	1.92872	1.77936	1.87679	2.25422	1.64788	2.25718	2.13043	1.88915	1.72684
P55265	ADAR	6.52445	6.47415	6.48842	6.85891	6.60784	6.90242	6.54113	6.53001	6.57322
P35611	ADD1	7.50203	7.5037	7.50127	7.59327	7.21447	7.59529	7.46139	7.43436	7.45029
Q9UEY8	ADD3	7.65938	7.61373	7.61496	7.83855	7.53377	7.84387	7.55669	7.58568	7.55678
Q96PE1	ADGRA2	4.98031	4.96155	4.91161	5.14859	4.78806	4.96167	4.95458	5.02888	4.88298
O95490	ADGRL2	1.93462	2.26413	2.17021	3.26001	2.88613	3.05598	2.59464	2.47416	2.55222
P07327	ADH1A	3.3747	3.25539	3.3787	0.829545	0.223021	1.09829
P08319	ADH4	4.26881	4.26421	4.28989	1.86398		0.605725	3.3137
P11766	ADH5	8.60668	8.57671	8.53388	8.40177	8.07417	8.35471	8.53178	8.5262	8.52412
P28332	ADH6	5.24422	5.29831	5.00603	4.25788	5.89202	6.55567	3.6834
Q9BV57	ADI1	4.58841	4.64775	4.52105	5.08588	4.61797	5.02964	5.0794	5.01496	5.13091
Q15847	ADIRF	10.7186	10.7822	10.8002	10.9248	10.4471	10.7961	10.8235	10.7368	10.759
P55263	ADK	4.79681	4.77634	4.65977	4.97471	4.62645	5.02731	4.74191	4.72425	4.7416
Q9H2P0	ADNP	3.98882	3.90142	4.05218	4.13538	3.5406	4.06894	3.85605	4.03214	4.02068
Q6IQ32	ADNP2	4.83136	4.88224	4.92331	5.15721	4.71878	5.05746	5.0461	5.02416	5.10806
Q96SZ5	ADO	4.2833	4.31962	4.37525	4.49003	4.21787	4.38195	4.40787	4.33722	4.32631
Q9BRR6	ADPGK	5.16837	5.16532	5.22334	5.45533	5.16742	5.46937	5.29837	5.14528	5.22521
Q8NDY3	ADPRHL1		1.83013					2.81038	3.11704	3.1127
Q9NX46	ADPRS	6.35408	6.29192	6.26609	6.76441	6.50546	6.85073	6.36179	6.36499	6.434
Q16186	ADRM1	7.36059	7.30377	7.34964	7.60087	7.35208	7.6231	7.34196	7.42775	7.46422
P30566	ADSL	6.30215	6.21174	6.14068	6.2869	5.95579	6.12078	6.14251	6.21228	6.11536
Q8N142	ADSS1	3.5591	3.63591	3.58463	3.30805	3.28433	3.64991	3.82741	3.64127	3.63412
P30520	ADSS2	7.54114	7.53826	7.4517	7.88958	7.65778	7.96687	7.80881	7.79178	7.83378
Q8IUX7	AEBP1	2.72014	2.46891	2.57137	3.72127	3.24599	3.50243	2.57485	2.97277	2.5259
Q6ZN18	AEBP2		1.03106			1.40006			1.04183
Q8N556	AFAP1	3.38433	3.3741	3.42448	4.28535	3.95676	4.04029	3.79095	3.96631	3.79987
Q8N4X5	AFAP1L2	4.6512	4.61169	4.69438	5.34573	5.00295	5.39539	5.50936	5.49897	5.44962
P55196	AFDN	5.22061	5.23502	5.23279	5.69554	5.30268	5.6727	5.30573	5.33605	5.37212
Q9Y4W6	AFG3L2	5.99289	5.91726	5.87404	5.93876	5.68876	5.98683	5.93161	5.95494	5.97148
P02771	AFP	6.92096	6.87955	6.83156	4.31002	3.80239	4.32158	3.93833	3.88584	3.38107
Q99490	AGAP2	8.7098	8.60445	8.52158	8.73301	8.37651	8.86897	8.50597	8.36472	8.47769
Q96P47;Q9UPQ3	AGAP3;AGAP1	3.51024	3.29229	3.09093	3.4624	3.21811	3.5112	3.14802	3.40016	3.46796
P52594	AGFG1	5.07128	4.99194	4.94795	5.08653	4.93241	5.05252	5.20148	5.2637	5.21991
Q53H12	AGK	5.77904	5.75481	5.80155	5.45591	5.2725	5.53342	5.59637	5.59804	5.60086
P35573	AGL	6.23254	6.22818	6.28357	5.98619	5.63581	5.90679	6.08894	6.15869	6.10478
Q9BSE5	AGMAT	3.71958	3.7599	3.77599		1.40224	1.43937
Q9UL18	AGO1	4.76136	4.85258	4.88042	5.2217	4.49922	4.8769	4.92333	4.90704	4.83885
Q9UKV8	AGO2	4.57893	4.72165	4.74443	4.60088	4.39242	4.66967	4.60315	4.74012	4.63552
Q9H9G7	AGO3	2.78465	2.5652	2.82811	2.99823	2.68317	3.01915	3.00987	2.6894	2.55064
Q99943	AGPAT1	6.0344	6.00326	6.03025	6.11518	5.7265	6.13991	5.88577	5.90912	5.86242
O15120	AGPAT2	4.42112	4.28188	4.32642	3.95342		3.92745	3.68011	4.60184	3.85091
Q9NRZ7	AGPAT3	3.96217	4.00697	4.00597	4.42329	4.05475	4.26888	3.83368	3.80653	3.67339
Q9NRZ5	AGPAT4	8.3348	8.38749	8.35829	8.28696	7.8728	8.14108	8.22563	8.26793	8.2041
O00116	AGPS	6.14808	6.08607	6.07869	5.90848	5.59655	5.93264	5.95435	5.93209	5.96196
O00468	AGRN	4.56652	4.59163	4.51555	4.54297	4.12397	4.4528	4.00579	4.07359	4.04948
Q6RW13	AGTRAP	5.27829	5.23362	5.23136	5.90053	5.39235	5.85818	5.1604	5.10117	5.29798
P21549	AGXT	3.31642	3.39931	3.25727						0.777243
Q8WYP5	AHCTF1	2.94651	2.91762	3.00404	2.92662	2.75532	2.97541	3.07559	2.95425	2.98347
P23526	AHCY	8.20767	8.16506	8.2187	8.17819	7.83856	8.20333	8.06689	8.07071	8.06462
O43865	AHCYL1	7.45211	7.40851	7.44915	7.42996	7.08478	7.36391	7.45347	7.4693	7.43967
Q5TGY3	AHDC1	2.76875	2.59542	2.52384	2.40758	1.5793	2.376	2.67325	2.3667	2.53827
Q09666	AHNAK	10.3844	10.3745	10.3662	10.8093	10.4544	10.8041	10.588	10.6056	10.5973
Q8IVF2	AHNAK2	4.50471	4.29334	4.60713	4.24934	3.96448	3.86336	4.2503	4.05177	4.28119
O95433	AHSA1	7.36853	7.38604	7.41707	7.62748	7.2892	7.61076	7.54755	7.50856	7.56177
P02765	AHSG	9.39336	9.35584	9.342	9.01309	8.69224	8.93621	8.94259	8.95717	8.94622
Q96BJ3	AIDA	5.1584	5.24417	5.03793	5.38314	4.99272	5.2988	5.15495	5.23681	5.09557
O95831	AIFM1	7.48359	7.46418	7.47884	7.3245	6.96228	7.27081	7.27817	7.23831	7.29923
Q12904	AIMP1	6.83225	6.77523	6.81226	6.84838	6.46019	6.8182	6.7312	6.742	6.74176
Q13155	AIMP2	6.32381	6.14234	6.14225	6.20758	5.98619	6.25879	6.38088	6.36986	6.3886
O00170	AIP	6.62506	6.52347	6.56971	6.78877	6.42193	6.77034	6.50868	6.51228	6.49407
Q96IF1	AJUBA	1.92712	1.94502	1.83227			1.99345	1.82856	2.01075	1.87713
P00568	AK1	7.70146	7.69014	7.72279	7.71643	7.48911	7.78142	7.75429	7.70884	7.72331
P54819	AK2	6.97242	6.97155	6.95559	6.98859	6.63703	6.93847	6.78374	6.76407	6.79583
Q9UIJ7	AK3	7.02825	7.00729	6.98088	6.80833	6.52433	6.8822	6.74135	6.77751	6.6924
P27144	AK4	7.02128	7.00699	7.00916	6.62661	6.25172	6.59248	6.56481	6.48649	6.42931
Q9Y3D8	AK6	4.34921	4.20131	4.29856	4.55358	4.1079	4.52349	4.42597	4.37823	4.42241
Q9UKA4	AKAP11		0.161459	0.243872	0.969409	0.58882	0.845682	0.732648	0.452943	0.559283
Q02952	AKAP12	7.77623	7.79823	7.77937	8.38981	8.0231	8.36902	8.18526	8.21838	8.2005
Q12802	AKAP13	3.32042	3.41481	3.29817	3.46903	3.22141	3.37441	3.22367	3.29802	3.17669
Q02040	AKAP17A	3.15859	3.52084	3.66394	4.077	3.95063	3.79114	3.76059	3.62429	3.64401
Q9Y2D5	AKAP2	6.48623	6.45034	6.47683	7.20892	6.76754	7.23224	6.9445	6.92046	6.86525
P24588	AKAP5	3.17827	3.21263	3.28705	3.29312	3.0834	3.40454	2.92958	3.03709	3.04328
O43823	AKAP8	3.3889	3.37409	3.4045	3.71177	3.42775	3.74454	3.3606	3.59818	3.48026
Q9ULX6	AKAP8L	3.7867	3.79637	3.57496	3.76497	3.49386	3.77513	3.64497	3.60759	3.65533
Q99996	AKAP9	3.24853	3.12523	3.22213	3.4731	3.1597	3.5404	3.13778	3.14412	3.09124
P14550	AKR1A1	8.08773	8.02585	8.0039	8.05138	7.68302	8.10862	8.00102	8.03446	8.02688
P15121	AKR1B1	7.20891	7.1661	7.10561	7.06287	6.60962	6.96703	7.35794	7.40531	7.41628
C9JRZ8	AKR1B15	1.51009	1.91876	1.9484	3.06632	2.59589	3.19856	2.53239	2.51356	2.46623
Q04828	AKR1C1	6.86633	6.65742	6.73822	5.97265	5.2848	5.68427	5.56021	5.52871	5.23514
P52895	AKR1C2	0.467583	0.950137	0.884936
O43488	AKR7A2	8.17262	8.15794	8.18107	7.99116	7.5412	7.96432	7.95858	8.02397	7.93832
P31749	AKT1	6.51733	6.45494	6.44866	6.64134	6.34618	6.62783	6.51866	6.56594	6.59086
Q96B36	AKT1S1	5.49785	5.335	5.35159	5.76324	5.38491	5.72395	5.3308	5.4081	5.46133
P31751	AKT2	5.05238	4.99941	5.05471	5.37795	4.94343	5.54038	5.28401	5.36508	5.23762
Q9Y243	AKT3		1.59245		2.16138			2.45349		2.55125
Q9H8T0	AKTIP	1.86016	2.69644	2.02734				2.85698	2.91607	2.27732
P13716	ALAD	4.73765	4.59354	4.67959	4.65638	4.44528	4.68149	4.44814	4.55923	4.52176
P02768	ALB	9.53196	9.61687	9.64877	8.92202	8.6135	8.91688	9.02243	8.99272	9.02809
Q13740	ALCAM	5.40165	5.52771	5.42572	4.77511	4.59986	4.99963	4.77134	4.82737	4.8154
Q8IZ83	ALDH16A1	5.93115	5.93902	6.09218	6.0507	5.58723	5.88748	6.14587	6.12172	6.04729
P54886	ALDH18A1	7.60761	7.58609	7.62912	7.64926	7.30197	7.58111	7.69315	7.73226	7.69786
P00352	ALDH1A1	5.68733	5.64717	5.68257	3.65193	3.64497	4.14703	3.24511	2.62743	2.0512
P47895	ALDH1A3	2.65958			2.79683	2.97205	3.32639	-0.342447	1.42129	2.27233
P30837	ALDH1B1	6.77933	6.74843	6.71989	6.37231	5.92107	6.44476	6.36885	6.34427	6.35056
Q3SY69	ALDH1L2	8.07853	8.11914	8.051	8.14932	7.81524	8.13665	7.77939	7.78741	7.8001
P05091	ALDH2	7.75828	7.66103	7.7266	7.85474	7.47224	7.85905	7.7715	7.72173	7.75601
P51648	ALDH3A2	5.30591	5.2453	5.20292	5.13265	4.96651	5.18663	5.14892	5.22291	5.12068
P43353	ALDH3B1	6.27819	6.12687	6.19502	6.77269	6.30029	6.58048	6.14023	6.07041	6.13344
P30038	ALDH4A1	6.26346	6.19916	6.23573	4.47445	4.32977	4.60236	4.41211	4.40301	4.53565
P51649	ALDH5A1	3.94844	3.93188	3.98943	3.90045	4.25837	4.55203	4.23107	4.05885	4.07919
Q02252	ALDH6A1	7.25862	7.20813	7.24784	6.5945	6.27448	6.68769	6.56623	6.56893	6.57787
P49419	ALDH7A1	8.54983	8.53982	8.59103	8.42453	7.95052	8.274	8.66328	8.61633	8.6615
P49189	ALDH9A1	6.9216	6.9266	6.9266	7.1806	6.98829	7.25591	7.14034	7.13085	7.10451
P04075	ALDOA	11.433	11.4085	11.4076	10.7327	10.4027	10.7194	11.2955	11.3192	11.3241
P05062	ALDOB	2.67811	1.89223	2.11272	2.0296	-0.521415	1.08165	-0.745731	-0.367329
P09972	ALDOC	7.80935	7.76448	7.78488	7.18603	6.95769	7.32025	7.52949	7.37913	7.43233
Q9BT22	ALG1	5.39666	5.2559	5.34558	5.52465	5.08521	5.42976	5.22516	5.15348	5.17105
Q5BKT4;Q5I7T1	ALG10;ALG10B	2.73768	2.51688	2.95489	1.94982	1.81564		3.3836	3.26171	3.29611
Q2TAA5	ALG11	5.22076	5.30589	5.33916	5.59444	5.29369	5.45196	5.31433	5.36436	5.37608
Q9NP73	ALG13	3.18311	3.45914	3.32464	3.4172	3.34535	3.89359	3.53444	3.45397	3.40774
Q9H553	ALG2	6.18156	6.16775	6.14033	5.43392	5.12419	5.55373	6.17085	6.0722	6.101
Q92685	ALG3	1.97742	2.07585		2.30883	1.90608	2.14302	2.90773	2.75723	2.36924
Q9Y673	ALG5	5.973	5.92443	5.96862	5.99386	5.59769	5.60334	5.91718	5.88432	5.88183
Q9Y672	ALG6	2.39566	2.52628	2.31377	1.71306	1.35806	1.18917	2.06208	2.2699	2.32293
Q9BVK2	ALG8	5.09079	4.95619	4.85819	5.2601	4.9062	5.43247	4.96322	5.01928	5.11688
Q9H6U8	ALG9	5.02926	4.94393	4.88399	4.94482	4.78822	5.10563	4.87398	5.03243	4.83466
Q9NXW9	ALKBH4	4.55756	4.5271	4.14951	4.93317	4.41352	4.81583	4.44971	4.54095	4.80806
Q6P6C2	ALKBH5	3.83827	3.66095	3.89116	3.93886	3.47201	3.88083	3.59016	3.59793	3.77482
P16050	ALOX15	3.96809	3.666	3.44737	3.44358	3.67598	3.67908	3.91205	3.87122	3.88994
Q96Q42	ALS2		2.04422	2.56212	2.64188		1.93111	2.46131	2.6542
Q86V81	ALYREF	7.59177	7.57117	7.51169	7.69403	7.35738	7.6901	7.48715	7.52111	7.49576
Q9Y303	AMDHD2	3.78305	3.76333	3.80084	3.75289	3.82753	3.48975	4.15623	3.77521	3.83545
Q9UKV5	AMFR	3.07166	3.57708	3.06757	3.47278	2.67855	3.29244	2.96636	3.05274	3.21765
Q4VCS5	AMOT	1.55326	1.29862	1.87936	1.91823	1.34606		1.37167	1.67192	1.72995
Q8IY63	AMOTL1	3.22564	2.98542	2.65973	3.88387	3.24199	3.31379	3.26971	3.38538	3.08898
Q01433	AMPD2	6.28596	6.31238	6.26752	6.4387	6.08745	6.34094	6.24084	6.19735	6.17997
Q9H1A4	ANAPC1	4.32268	4.27768	4.36802	4.27132	4.01261	4.349	4.22283	4.20454	4.22142
Q96DE5	ANAPC16		4.21544				4.29511	4.9039	5.01291	4.74102
Q9UJX6	ANAPC2	2.7181	2.81672	2.93849	3.35791	2.19317	2.61038	3.42611	2.69557	3.15113
Q9UJX5	ANAPC4	2.60526	2.64354	2.70703	2.77944	2.51614	2.82987	2.57185	2.59978	2.712
Q9UJX4	ANAPC5	3.40373	3.32969	3.38326	2.87128	2.51814	3.01182	3.03541	3.09031	3.19287
Q9UJX3	ANAPC7	3.62146	3.8163	3.78472	3.93187	3.48416	3.85969	3.81785	3.93669	3.82721
Q9UKU9	ANGPTL2	5.09902	5.19033	5.26299	4.75064	4.63336	5.06984	5.08971	5.04492	5.02147
Q8NI99	ANGPTL6	4.58205	4.52427	4.46396	4.04378	3.91829	4.25617	3.78933	3.85101	3.83291
Q01484	ANK2	3.19709	3.23621	3.19753	3.81752	3.35194	3.7623	3.45699	3.41404	3.30478
Q12955	ANK3	5.61595	5.64485	5.65222	5.6582	5.27928	5.68235	5.50635	5.57709	5.53434
Q9P2R3	ANKFY1	6.02217	5.95186	5.94934	6.31411	5.85355	6.27419	6.10955	6.12885	6.10491
Q9HCJ1	ANKH	2.00627	2.11555	2.38041	1.35745	1.78297	1.4227	1.92023	1.71031	2.29721
Q8IWZ3	ANKHD1	4.23814	4.18875	4.29111	4.59356	4.28556	4.65638	4.40872	4.31462	4.30536
Q86XL3	ANKLE2	3.51437	3.44082	3.55798	3.93863	3.75832	3.87443	3.53663	3.70314	3.64187
Q8IV38	ANKMY2	3.76868	3.73288	3.72445	4.34148	3.88522	4.03682	4.07733	3.97034	4.01353
Q8IZ07	ANKRD13A	1.55669	1.29142	1.31467	1.47308	0.463555			1.15563	1.76236
O75179	ANKRD17	3.25216	3.18443	2.99289	3.63173	3.13469	3.62505	3.09058	3.15983	3.11372
O15084	ANKRD28	3.61746	3.56382	3.63909	3.67535	3.35085	3.8003	3.26572	3.41274	3.50735
Q8N7Z5	ANKRD31	7.11745	7.01328	7.08824	7.29349	6.93911	7.19463	6.74974	6.75893	6.82229
Q8N8A2	ANKRD44	1.73526	1.78732	1.80781	2.2752	1.93983	1.99686	1.77796	1.65742	1.66325
Q9ULJ7	ANKRD50	2.55837	2.02395	2.0435		2.18663	2.82733	2.85456	2.82922	2.5911
Q8NB46	ANKRD52	2.39376	3.03158	3.02491	2.75455	2.16917	2.85758	3.22939	3.193	3.02185
Q92625	ANKS1A	3.62125	3.73451	3.67149	3.92689	3.45124	3.78229	3.55924	3.40281	3.40109
Q9H8Y5	ANKZF1	4.70928	5.48202	5.65908	7.21677	4.95086	4.87066	5.4693	5.38163	5.00638
Q9NQW6	ANLN	7.23042	7.16719	6.83287	8.01989	7.60808	8.04098	7.35048	7.36818	7.43948
Q9NW15	ANO10	4.63898	4.6222	4.70261	4.83663	4.38003	4.92274	4.67649	4.6785	4.66999
Q4KMQ2	ANO6	5.82954	5.81666	5.87259	5.94151	5.68704	5.96526	5.71647	5.81877	5.72318
P39687	ANP32A	7.80471	7.76241	7.78553	7.82741	7.43717	7.81522	7.80148	7.89516	7.82281
Q92688	ANP32B	7.45557	7.58009	7.47435	7.84707	7.60362	7.95681	7.88867	7.74324	7.79625
Q9BTT0	ANP32E	5.6933	5.5352	5.65063	5.83092	5.52153	5.91907	5.67511	5.65331	5.59042
P15144	ANPEP	5.56097	5.50419	5.49701	5.42992	5.07736	5.45975	4.88886	4.79779	4.84724
Q9H6X2	ANTXR1	4.18821	4.16313	4.0611	3.78726	3.48266	4.00946	4.29137	4.29366	4.23398
P04083	ANXA1	10.4439	10.4455	10.4385	10.8071	10.4704	10.8096	10.8606	10.8213	10.8679
P50995	ANXA11	7.69239	7.67051	7.6238	8.07596	7.72234	8.05749	7.82122	7.78661	7.83409
P27216	ANXA13	4.4005	4.40031	4.37714	4.86227	4.58937	4.53391	4.19809	4.1117	3.86162
P07355	ANXA2	13.0401	13.033	13.0432	13.1206	12.7837	13.1427	13.0718	13.0214	13.075
P12429	ANXA3	8.37396	8.37747	8.35585	8.79521	8.451	8.82776	8.72572	8.71464	8.71685
P09525	ANXA4	7.36751	7.37385	7.45267	7.58954	7.23456	7.51353	7.1197	7.15842	7.15761
P08758	ANXA5	11.5385	11.5977	11.55	11.7028	11.3278	11.6561	11.4342	11.4495	11.5069
P08133	ANXA6	10.379	10.335	10.3661	10.3485	9.98932	10.3233	10.3218	10.3326	10.3263
P20073	ANXA7	7.26703	7.26401	7.25914	7.27303	6.90965	7.31732	7.27562	7.19594	7.26252
P13928	ANXA8	5.5742	5.52613	5.45618	6.66533	6.33439	6.62556	6.18729	6.20869	6.28413
Q5VT79	ANXA8L1	7.71772	7.74314	7.71647	8.55575	8.17628	8.52661	8.37647	8.36829	8.39421
Q16853	AOC3	3.95553	3.55294	3.84143	4.496	4.27261	4.20918	3.32783	3.09378	3.7016
Q10567	AP1B1	8.26016	8.25467	8.22119	8.42854	8.02312	8.4587	8.35846	8.36813	8.38646
O43747	AP1G1	6.08543	6.14812	6.17913	6.15297	5.82039	6.23805	6.26461	6.31645	6.2221
O75843	AP1G2	3.87138	3.85024	3.78533	3.99824	3.4652	4.06635	3.76678	3.69443	3.45168
Q9BXS5	AP1M1	6.73389	6.73449	6.69918	6.94714	6.61754	6.94081	6.72651	6.74509	6.79963
P61966	AP1S1	6.20852	6.09349	6.23024	5.73844	5.45773	5.34485	5.83737	5.74943	5.71863
P56377	AP1S2	4.04179	4.2032	3.97289	4.21972	3.92081	3.9382	4.21089	4.14544	4.07963
O95782	AP2A1	8.32132	8.33569	8.34681	8.03138	7.71242	8.08512	8.31591	8.3379	8.34973
O94973	AP2A2	7.54328	7.54579	7.54897	7.07404	6.77305	7.08829	7.61356	7.64163	7.61436
P63010	AP2B1	8.4421	8.45798	8.39832	8.44294	8.07997	8.41889	8.4447	8.4361	8.44387
Q96CW1	AP2M1	8.87728	8.91704	8.90639	8.99619	8.60081	8.97876	8.91029	8.92655	8.90872
P53680	AP2S1	7.65285	7.74507	7.70698	7.44745	7.13249	7.49628	7.53953	7.56252	7.66158
O00203	AP3B1	7.47801	7.45721	7.43703	7.50606	7.11613	7.51042	7.33879	7.35482	7.37712
O14617	AP3D1	5.87049	5.85591	5.85791	6.24689	5.9461	6.27692	6.07229	6.10331	6.11209
Q9Y2T2	AP3M1	6.33618	6.22217	6.25245	6.24535	5.72035	6.27378	6.12578	6.12795	6.18099
P53677	AP3M2	3.09996	3.06672	2.92064	3.40081	3.99701	3.50813	3.04388	3.5067	3.47523
Q92572	AP3S1	6.85646	6.67942	6.71631	6.60717	6.32562	6.74189	6.67327	6.58153	6.61987
Q9UPM8	AP4E1	3.99683	3.94432	3.93767	4.37673	4.24827	4.2855	4.02977	4.12686	3.96373
Q9Y587	AP4S1	3.40604	2.9623	2.98588	1.41198	2.12661	1.88256	3.18655	3.22851	3.40079
Q2VPB7	AP5B1	2.53681	2.16157	2.13465	3.01986	2.69766	2.62772	1.80994	2.10432	2.11218
Q9H0R1	AP5M1	2.94868	2.46661	2.48003	3.13908			2.10431	2.64403	2.37994
Q9NUS5	AP5S1	3.3207	2.63743	3.19558	3.6793	3.3978	3.58369	3.31592	3.27979	3.15744
O43299	AP5Z1	4.02105	4.0146	4.05978	4.11875	3.75113	4.23171	3.64198	3.74811	3.61314
O14727	APAF1	4.88071	4.95724	4.91233	5.11961	4.72079	5.08954	4.98296	4.93311	4.87886
O00213	APBB1	4.52615	4.76736	4.20502	4.84929	5.0428	5.34273	5.15967	3.41497	3.20655
P13798	APEH	7.49369	7.38114	7.37675	7.39749	7.07083	7.32965	7.3208	7.32186	7.32238
P27695	APEX1	7.84212	7.81906	7.803	7.76555	7.49723	7.85069	7.8108	7.82184	7.83545
Q9BZZ5	API5	6.58502	6.5601	6.54341	6.53921	6.28169	6.57115	6.46534	6.4567	6.44123
Q96GX9	APIP	3.66247	3.89006	3.70322	3.87595	3.73481	4.13215	3.89683	3.86217	3.69495
Q06481	APLP2	1.30739	1.82411			1.98106	2.69508	2.24146		2.59898
Q9HDC9	APMAP	8.12209	8.06366	8.10497	7.99003	7.64713	8.03914	7.9171	7.85081	7.8142
P02647	APOA1	4.26626	4.2652	4.31666	3.87203	0.728437	3.49072	3.21022	3.56027
P04114	APOB	7.02705	7.14418	7.17272	8.07843	8.02353	8.40528	7.94733	7.11876	7.78001
Q9NRW3	APOBEC3C	2.99215	3.1459	3.1821	4.97561	5.02845	5.65159	4.68352	4.15111	3.43911
Q8IUX4	APOBEC3F	2.59598	1.27594	1.73947	2.23155	2.82774	3.27614	2.27803	1.7353	1.97137
P02649	APOE	5.67915	5.57739	5.55068	4.84475	4.58883	4.77817	4.61966	4.68174	4.60488
Q9BQE5	APOL2	5.43254	5.30403	5.35809	7.0661	6.62482	7.10221	5.88153	5.90987	5.93784
Q9BUR5	APOO	5.89742	5.94005	5.87271	5.81791	5.38074	5.80017	5.96568	5.95167	5.87989
Q6UXV4	APOOL	4.85383	4.8668	4.80074	4.59061	4.3607	4.39594	4.59494	4.58582	4.60085
P05067	APP	5.26407	5.22186	5.21096	5.73905	5.33282	5.72305	5.20906	5.22623	5.31064
Q9UKG1	APPL1	5.8107	5.74061	5.78499	5.94031	5.59932	5.99224	5.79868	5.79619	5.72303
Q8NEU8	APPL2	4.50692	4.41512	4.4521	4.71729	4.19042	4.61377	4.45298	4.47431	4.31329
P07741	APRT	8.16522	8.05625	8.03718	8.06277	7.75226	8.08083	8.04477	8.10682	8.10987
Q7Z2E3	APTX	3.2345	3.41133	3.19164	4.14749	3.76481	4.21244	2.93755	2.98065	2.92471
P29972	AQP1	7.83305	8.09297	8.15825	8.45776	8.08022	8.46278	7.85096	8.04855	8.18114
O60306	AQR	3.35568	3.31418	3.4231	3.60195	3.22741	3.6008	3.25383	3.32645	3.12076
P10398	ARAF	4.15168	4.02585	4.15147	4.03926	3.74204	3.98231	4.04463	4.13823	4.08818
Q96P48	ARAP1	6.127	6.03794	6.0362	6.00904	5.63203	6.05604	5.80627	5.72469	5.71665
P48444	ARCN1	9.0822	9.01679	9.0187	8.87462	8.45345	8.86482	9.09949	9.09945	9.09851
P61204;P84077	ARF3;ARF1	9.45094	9.35095	9.39758	9.53854	9.21525	9.57656	9.52176	9.39353	9.43336
P18085	ARF4	9.41585	9.39528	9.36501	9.39379	9.02067	9.3706	9.23645	9.20258	9.22818
P84085	ARF5	8.65006	8.69042	8.66356	8.4993	8.09463	8.53301	8.56904	8.62149	8.64152
P62330	ARF6	6.83359	6.81166	6.82291	6.50516	6.17895	6.45306	6.4074	6.38492	6.45528
Q8N6T3	ARFGAP1	6.65416	6.67552	6.61934	6.76153	6.33744	6.68048	6.61596	6.64905	6.66779
Q8N6H7	ARFGAP2	5.11692	5.01402	5.04483	5.1531	4.80093	5.21039	5.25068	5.1339	5.20521
Q9NP61	ARFGAP3	6.29667	6.35908	6.3534	6.49535	6.0723	6.471	6.52891	6.50161	6.46809
Q9Y6D6	ARFGEF1	4.27125	4.31877	4.25368	4.38346	3.9446	4.32824	4.22595	4.24386	4.26449
Q9Y6D5	ARFGEF2	4.55745	4.46433	4.7297	4.89036	4.44961	5.03567	4.48973	4.40745	4.50875
P53367	ARFIP1	5.41651	5.41	5.47003	5.80165	5.47218	5.86998	5.63293	5.52603	5.46537
P53365	ARFIP2	4.81628	4.69069	5.00236	5.51417	5.2519	5.24857	4.67035	5.04195	5.04469
P05089	ARG1	5.3459	5.34479	5.3933		1.73158	1.44269
P78540	ARG2	4.60168	4.5597	4.55575	4.35894	3.81782	4.19925	4.51069	4.50975	4.42522
Q9NWB6	ARGLU1	6.96007	6.94176	6.94195	7.12077	6.74541	7.07241	6.93971	6.94757	6.90546
Q07960	ARHGAP1	8.67888	8.68745	8.66479	8.5398	8.15189	8.49006	8.72947	8.6491	8.7535
A1A4S6	ARHGAP10	2.48151	2.55503	2.69506	2.86384	2.74989	3.08443	2.86731	2.86534	2.9217
Q8IWW6	ARHGAP12	1.73497	1.38541	1.72907	2.17444	1.98921	2.05259	1.96184	1.86819	1.29561
Q68EM7	ARHGAP17	4.77963	4.60547	4.6422	4.84566	4.61258	4.98427	4.62003	4.63283	4.59146
Q8N392	ARHGAP18				1.77489			2.10297	1.5034
Q8N264	ARHGAP24		1.66247	1.61906	1.80572				1.54431	1.33887
Q9P2N2	ARHGAP28	3.92891	3.95472	3.97729	3.26673	3.28734	3.62747	3.98868	4.08674	3.88652
Q9NRY4	ARHGAP35	3.55579	3.47248	3.49157	3.51204	3.4995	3.25498	3.55988	3.52913	3.67022
A6NI28	ARHGAP42	5.14161	3.18815					3.17443
Q13017	ARHGAP5	4.57643	4.64768	4.64585	4.83236	4.53838	4.87682	4.8028	4.86866	4.82867
O43182	ARHGAP6	2.71388	2.18521	1.89608	2.91459	2.53694	2.73056	2.0961	2.45783	2.55348
P52565	ARHGDIA	10.4163	10.4043	10.4486	10.6144	10.2896	10.6706	10.4371	10.413	10.3792
P52566	ARHGDIB	5.58054	5.44308	5.42587	5.84884	5.34962	5.90186	5.81525	5.70528	5.76969
Q92888	ARHGEF1	5.76126	5.71145	5.7222	6.05099	5.64536	6.10838	5.66999	5.73138	5.75296
O15013	ARHGEF10	5.42822	5.45502	5.43653	5.93071	5.51939	5.98208	5.60225	5.60036	5.55409
O15085	ARHGEF11	2.25659	2.35384	2.27899	2.23489	1.93885	2.40505	2.14484	2.29589	2.39521
Q9NZN5	ARHGEF12	2.81731	2.89922	2.68093	3.2191	2.90294	3.2483	3.09361	3.02105	2.91714
Q96PE2	ARHGEF17	3.87057	3.82218	3.84792	4.20383	3.56077	3.86037	3.83179	3.82767	3.78977
Q92974	ARHGEF2	5.37293	5.26879	5.31569	5.50435	5.10182	5.55694	5.36725	5.39674	5.34302
Q8TER5	ARHGEF40	6.38043	6.27778	6.33551	6.73301	6.40389	6.68157	6.33731	6.33677	6.37603
Q14155	ARHGEF7	5.24319	5.05161	5.06512	5.17058	4.97368	5.20623	5.04881	5.08131	5.03118
O14497	ARID1A	4.30498	4.3471	4.18365	4.39089	4.02324	4.31818	4.29602	4.30302	4.28572
Q8NFD5	ARID1B	2.87482	2.65684	2.83572	2.70991	3.00931	3.49682	2.52315	2.74025	2.75561
Q99856	ARID3A	4.80217	4.7313	4.73848	4.81997	4.55627	4.83863	4.75754	4.77922	4.66957
Q9Y4X5	ARIH1	5.39495	5.39095	5.40257	5.8636	5.47	5.65214	5.44605	5.48024	5.41198
O95376	ARIH2	2.91364	2.94142	2.81453	3.33394	3.07441	3.44198	3.16962	3.19994	3.16723
P40616	ARL1	6.43803	6.41543	6.40661	6.63195	6.2224	6.68963	6.32576	6.34563	6.29053
P36404	ARL2	4.46544	4.1426	4.0301	4.82717	4.25039	4.31716	4.1838	4.32439	3.96434
Q9Y2Y0	ARL2BP	0.829616	1.13141	1.61618				1.03027	1.47543	1.64658
P36405	ARL3	6.24341	6.31244	6.27977	6.17779	5.81882	6.21661	6.22769	6.29974	6.32275
P40617	ARL4A	3.83005	3.60809	3.12598	4.47109	4.52681		3.24531
Q9Y689	ARL5A	2.90021	2.42907	2.76142		0.67509	3.06216	3.11237	3.16786	3.30823
Q96KC2	ARL5B	3.13311	3.1782	2.15551		2.21215		1.48816	2.5372	1.51999
Q15041	ARL6IP1	6.07648	6.04289	6.10747	5.73791	5.15922	5.49919	6.51462	6.57699	6.56235
Q66PJ3	ARL6IP4	3.77824	3.90989	3.90049	4.1909	3.81557	4.04753	3.81202	3.80144	3.90591
O75915	ARL6IP5	8.8047	8.74512	8.82032	9.0947	8.67042	9.10056	8.79358	8.81325	8.85578
Q8N6S5	ARL6IP6	4.73576	4.50268	4.36804	5.06011	4.59176	4.76795	4.57568	4.38385	4.59053
Q96BM9	ARL8A	6.45706	6.3402	6.16369	5.99579	5.68957	5.68627	6.26658	6.25871	6.16578
Q9NVJ2	ARL8B	5.51086	5.40016	5.4386	4.89245	4.52024	4.89092	5.22016	5.17546	5.06484
Q9NVT9	ARMC1	4.03179	4.13028	3.96886	4.25096	3.90822	4.3691	4.13207	4.15134	4.15512
Q8N2F6	ARMC10	4.87993	5.07837	5.03252	5.45512	5.53853	5.56731	5.12996	5.24856	5.17906
Q96C12	ARMC5	8.18212	8.14167	8.21538	6.75199	6.44377	6.79113	7.30149	7.15202	7.22134
Q6NXE6	ARMC6	3.08518	2.948	2.97257	2.3593	2.10817	2.74481	3.10827	3.24261	3.21944
Q8IUR7	ARMC8	3.85114	3.81688	3.78161	4.17863	4.0042	4.24968	3.98104	3.92653	3.92357
Q7Z3E5	ARMC9	3.30417	3.23333	3.19109	3.64246	3.2016	3.66598	3.40246	3.45666	3.51643
Q9P291	ARMCX1	5.00052	4.96175	4.91605	5.45656	4.94187	5.36027	5.30254	5.2597	5.10344
Q7L311	ARMCX2	3.647	3.18522	3.45726	4.16953	3.9263	4.36301	4.02553	4.00561	3.9825
Q9UH62	ARMCX3	4.39804	4.52476	4.46929	4.55334	4.44091	4.73394	4.68535	4.72685	4.76754
Q5T2E6	ARMH3	1.30624	2.11386	2.09674	2.13862	2.05134	1.95789	1.79452	2.22157	2.09229
Q9H993	ARMT1	5.21124	5.11187	5.14582	5.25971	4.95247	5.27393	5.07278	5.1617	5.10606
P27540	ARNT	2.09711	1.84586	1.8919	2.23566	1.75859	2.05528	2.05192	2.07753	2.0293
Q92747	ARPC1A	6.64848	6.71073	6.64809	6.15374	5.77115	6.19143	6.58082	6.58951	6.61771
O15143	ARPC1B	6.75284	6.72648	6.79747	6.52675	6.17087	6.52361	6.87344	6.85631	6.85315
O15144	ARPC2	8.01255	8.03815	8.08491	7.68587	7.47005	7.75397	7.94097	7.94125	7.93553
O15145	ARPC3	7.24437	7.26245	7.24232	6.84186	6.81842	7.09347	7.18064	7.18796	7.26249
P59998	ARPC4	8.56799	8.47069	8.43098	8.23387	7.70065	8.0394	8.57675	8.51549	8.47994
O15511	ARPC5	6.87511	6.84157	6.79506	7.1643	6.89443	6.65603	7.03809	7.09948	7.10782
Q9BPX5	ARPC5L	6.53929	6.47114	6.51276	6.58362	6.26278	6.29751	6.66284	6.50997	6.47811
Q7Z6K5	ARPIN	4.85507	4.84251	4.95449	5.27808	4.6591	5.13703	4.95984	5.06905	5.10577
P56211	ARPP19	5.26125	5.15528	5.00278	5.09977	4.86043	5.20689	5.30978	5.15026	5.0153
P49407	ARRB1	4.88928	4.8391	4.77305	5.30817	4.95911	5.18973	5.04541	4.97306	5.02734
P15289	ARSA	7.27035	7.20005	7.17694	6.88685	6.67933	7.09324	6.90344	6.95047	6.89185
P15848	ARSB	5.73123	5.69851	5.73827	5.8226	5.51925	5.85288	5.55533	5.59461	5.53119
Q13510	ASAH1	5.78389	5.6541	5.6933	5.86623	5.45078	5.73192	5.61969	5.61643	5.61846
Q9ULH1	ASAP1	3.88901	3.8757	3.77181	4.21561	3.90689	4.28666	3.99301	4.01225	3.9162
Q8TDY4	ASAP3	5.30611	4.56268		5.46074	3.12851	5.07279	5.41613	4.33702	4.80503
Q9Y575	ASB3		3.38671	2.13827				3.10322		3.55178
Q8N9N2	ASCC1	4.13917	4.08198	4.2154	4.10118	4.02077	4.22821	4.25728	4.25444	4.26271
Q9H1I8	ASCC2	3.68088	3.6424	3.71892	3.70053	3.62097	3.7562	3.72407	3.59464	3.69637
Q8N3C0	ASCC3	5.71899	5.71096	5.69676	5.78267	5.49544	5.77171	5.68241	5.69113	5.65883
L0R819	ASDURF	3.52271	3.60244	3.46589	3.21779	2.94232	3.44076	3.66078	3.63053	3.66645
Q9Y294	ASF1A	3.57727	3.46776	3.50196	3.82551	3.38966	3.69105	3.8136	3.73074	3.52571
Q9UBL3	ASH2L	3.05749	3.47694	3.26969	3.86497	3.52119	3.63081	3.43214	3.48804	3.45608
P04424	ASL	5.74736	5.69013	5.65934	5.51174	4.97272	5.21468	5.31078	5.30628	5.24975
O95671	ASMTL	6.17896	6.05717	6.02327	6.12297	5.66459	6.11547	5.93007	5.94821	5.88063
P08243	ASNS	8.94483	8.91126	8.90036	9.12564	8.77212	9.11907	9.20471	9.23128	9.2318
Q12797	ASPH	6.66694	6.67035	6.66211	6.68286	6.32283	6.60218	6.41383	6.41444	6.37208
Q8IZT6	ASPM	8.53364	8.90555	8.81389	9.83157	9.35476	9.81885	8.62443	8.57687	8.68918
Q9BZE9	ASPSCR1	5.25354	5.03562	4.98353	5.56092	5.26	5.45012	5.28236	5.27223	5.20618
P00966	ASS1	8.12972	8.06913	8.05251	8.02684	7.68372	8.02555	7.84656	7.7901	7.74933
Q8NBU5	ATAD1	4.1004	4.18819	4.21562	4.43859	3.95497	4.38109	4.30541	4.22336	4.21435
Q9NVI7	ATAD3A	6.59953	6.57699	6.54072	6.30622	6.0712	6.34067	6.54375	6.5457	6.5358
Q5T9A4	ATAD3B	4.01937	4.04733	4.07427	3.52571	3.26767	3.7638	3.97066	3.91764	3.91559
O95260	ATE1	3.32204	3.34822	3.31484	3.63163	3.46281	3.66763	3.28253	3.31174	3.03604
Q9BSB4	ATG101	2.36562	2.35957		1.77887	1.35461	1.91491	2.43963	2.60595	2.55105
O75143	ATG13	3.18768	3.22159	3.1702	3.8098	3.62256	4.15046	3.27125	3.35441	3.30538
Q676U5	ATG16L1	4.50357	4.46472	4.56675	4.81636	4.49549	4.73785	4.40213	4.29495	4.29053
Q96BY7	ATG2B	2.67822	2.09195	2.44107	2.52003	2.59365	2.89713	2.29551	2.39029	2.22063
Q9NT62	ATG3	5.39004	5.285	5.33484	5.59299	5.23804	5.52893	5.42589	5.39764	5.41248
Q9Y4P1	ATG4B	5.27131	5.1963	5.0748	5.43112	5.25382	5.5634	5.6433	5.61556	5.74062
Q9H1Y0	ATG5	3.87902	3.72011	3.96633	4.13247	3.63554	4.22796	3.87299	3.82415	3.90272
O95352	ATG7	4.58309	4.50755	4.46468	4.21672	3.96005	4.29417	4.41246	4.41885	4.40889
Q7Z3C6	ATG9A	4.52338	4.51044	4.60627	4.49186	4.29933	4.51044	4.70163	4.67212	4.62343
P31939	ATIC	7.24359	7.17379	7.19174	7.40017	7.04913	7.39562	7.28322	7.30646	7.2968
Q8WXF7	ATL1	4.13134	3.9387	4.19976	4.45377	3.88362	4.2215	3.99886	4.27008	4.04415
Q8NHH9	ATL2	3.92834	3.79205	3.86459	3.67882	3.38246	3.97224	4.03671	3.87041	3.96764
Q6DD88	ATL3	6.61077	6.56502	6.57432	6.62502	6.22754	6.47205	6.69812	6.68204	6.67104
Q13315	ATM	5.10559	5.06038	5.03625	5.23239	4.68826	4.92309	5.11624	5.04713	4.99982
O00244	ATOX1	7.82556	7.88931	7.81012	7.30893	6.93458	7.24304	8.16173	8.13235	8.1844
P98196	ATP11A	4.54994	4.33641	4.35039	5.10252	4.88767	5.27769	4.60827	4.58821	4.67047
Q9Y2G3	ATP11B	1.91242	2.01355	1.91398	1.52258	1.68355	2.06016	2.0847	2.20496	2.07382
Q8NB49	ATP11C	3.86423	3.65422	3.81488	4.5535	3.9313	4.40532	3.85408	3.92781	3.79647
Q9HD20	ATP13A1	6.04246	5.96641	6.00099	6.11139	5.71888	6.13296	6.03656	6.07525	6.03116
P05023	ATP1A1	9.09211	9.10865	9.08436	9.24663	8.85762	9.18441	9.25209	9.29549	9.28454
P05026	ATP1B1	6.70696	6.62732	6.62722	6.89435	6.52487	6.96732	6.69314	6.64954	6.7191
P54709	ATP1B3	6.10095	6.27738	6.20186	6.66396	5.85742	6.27588	6.70223	6.68022	6.66039
P16615	ATP2A2	8.78358	8.73367	8.71108	8.79674	8.47876	8.86328	8.80879	8.79307	8.79059
P20020	ATP2B1	7.59777	7.5694	7.55044	7.95822	7.5463	7.96575	7.79935	7.82668	7.78269
P23634	ATP2B4	7.33681	7.31118	7.32395	7.48205	7.1536	7.54342	7.43502	7.46789	7.42077
P98194	ATP2C1	3.92144	3.66526	3.87116	3.96009	3.58214	3.81557	3.99399	3.93937	4.00876
P25705	ATP5F1A	11.2247	11.2195	11.2459	11.0424	10.6375	10.9475	11.0967	11.0444	11.0613
P06576	ATP5F1B	11.1185	11.1124	11.0885	10.7599	10.3712	10.8218	10.8979	10.8269	10.8738
P36542	ATP5F1C	6.71244	6.80885	6.74188	6.259	6.01734	6.37526	6.48703	6.59799	6.65457
P30049	ATP5F1D	7.61995	7.54793	7.50134	7.64253	7.25157	7.55612	7.53344	7.5189	7.50859
P56381;Q5VTU8	ATP5F1E;ATP5F1EP2	4.88214	5.66329	5.5712	5.38132	5.05274	2.5906	4.01648	5.72317	5.77864
Q9UII2	ATP5IF1	4.71349	4.82699	4.34709	5.19018	4.57471	5.00655	5.05103	5.06241	5.16071
P56385	ATP5ME	8.18123	8.23805	8.2198	8.22496	7.94297	8.22562	8.0632	7.9895	8.04809
P56134	ATP5MF	7.65026	7.65051	7.60852	7.96925	7.67774	7.84794	7.76732	7.81106	7.80726
O75964	ATP5MG	8.68375	8.78116	8.80756	8.77673	8.41337	8.6313	8.60274	8.55454	8.61771
P56378	ATP5MJ	5.38653	4.89384	4.9865	4.60389	4.21979	4.44226	5.92427	6.08968	5.72926
Q96IX5	ATP5MK	6.62403	6.54997	6.72034	6.16851	5.88433	6.15531	6.77428	6.83625	6.75866
P24539	ATP5PB	7.94642	7.91636	7.96636	7.54586	6.95283	7.36491	7.87765	7.87671	7.75223
O75947	ATP5PD	8.05441	7.99934	7.99927	8.01371	7.70524	8.03646	7.88123	7.93777	7.89816
P18859	ATP5PF	7.58031	7.49166	7.4687	7.57251	7.17002	7.49966	7.21661	7.26075	7.25266
P48047	ATP5PO	7.40193	7.38708	7.38474	7.12105	6.81012	7.17158	7.20704	7.1802	7.18902
Q15904	ATP6AP1	3.56012	3.74773	3.88319	4.40925	3.16279	3.95215	3.83416	3.7876	3.82399
O75787	ATP6AP2	3.21699	3.19286	3.33038	3.55039	3.39627	3.7164	3.4003	3.4001	3.40012
Q93050	ATP6V0A1	6.13016	6.06866	6.15695	6.09698	5.84979	6.10897	6.02172	6.00119	5.90155
Q9Y487	ATP6V0A2	2.69623	2.78533	2.81951	2.61278	2.3082	2.82925	2.73978	2.58418	2.52925
P27449	ATP6V0C	4.13665	4.54885	4.31153		2.60791	2.2562	4.11862	4.44735	3.7125
P61421	ATP6V0D1	6.44749	6.28787	6.30927	6.75316	6.3534	6.75637	6.44754	6.44276	6.42432
P38606	ATP6V1A	6.4454	6.33929	6.27815	6.48742	6.20089	6.48637	6.35249	6.37942	6.3168
P21281	ATP6V1B2	6.59468	6.60537	6.58451	6.70515	6.4078	6.68883	6.62479	6.56317	6.61141
P21283	ATP6V1C1	5.91737	5.91623	5.96586	6.22208	5.92754	6.19622	5.8543	5.84507	5.81773
Q9Y5K8	ATP6V1D	4.30556	4.18972	4.24497	4.58561	4.2118	4.52984	4.37336	4.43098	4.3317
P36543	ATP6V1E1	6.51406	6.47323	6.44679	6.82801	6.35729	6.63713	6.4671	6.42232	6.44761
Q16864	ATP6V1F	4.78657	4.7235	4.62691	5.02004	4.75822	4.94104	4.94112	4.78895	4.96641
O75348	ATP6V1G1	5.19895	5.24346	5.135	5.81605	5.31573	5.68224	5.3883	5.37509	5.4096
Q9UI12	ATP6V1H	5.04335	4.99053	4.93815	5.28608	4.63891	5.22345	5.05268	5.13264	5.16242
Q04656	ATP7A	2.70058	2.83082	2.86418	2.97161	2.66659	2.81487	2.69422	3.02771	2.97483
P35670	ATP7B	5.77377	5.73259	5.74954	6.05893	5.57667	5.93381	5.94089	6.09884	6.03146
O43861;O75110	ATP9B;ATP9A		3.77058	3.98157			3.05099
Q5TC12	ATPAF1	1.74656	1.78153	1.80197	1.98514	1.65956	1.29664	1.59608	1.55745	1.4109
Q8N5M1	ATPAF2		2.0022	1.97911				1.63062		2.01382
O75882	ATRN	2.63921	2.51476	2.62028	1.94129	1.4468	2.1177	2.71677	2.90944	2.65352
P46100	ATRX	3.16308	2.91467	3.16259	3.25851	2.85989	3.05715	3.0294	2.98444	3.12723
Q9UBB4	ATXN10	7.09056	7.06488	7.07307	7.07932	6.85184	7.07976	7.19321	7.22701	7.12754
Q99700	ATXN2	4.06928	4.06764	4.09136	4.29591	4.08002	4.27394	4.54188	4.57469	4.54025
Q8WWM7	ATXN2L	6.41266	6.38124	6.39696	6.59525	6.29629	6.63916	6.5086	6.37983	6.51791
P54252	ATXN3	3.5597	3.52558	3.38129	3.81909	3.61522	3.97084	3.45787	3.45924	3.4491
Q96GX2	ATXN7L3B	5.6593	5.68952	5.62295	6.05596	6.12035	6.11301	5.59338	5.7589	5.91516
Q9Y679	AUP1	3.98291	3.78309	3.72995	3.9657	3.4676	3.82201	3.64112	3.7445	3.83433
Q9NQS1	AVEN	4.14141	4.05206	4.08661	4.38358	4.02275	4.13271	4.22556	4.17721	4.22718
P30530	AXL	4.96256	4.94159	4.81494	5.27651	4.9734	5.32774	5.20306	5.29172	5.16851
Q9H6S1	AZI2	3.3721	3.30388	3.20845	4.31048	3.9294	4.38111	4.02303	3.84684	3.80334
P61769	B2M	5.37126	5.2759	5.31689	6.83518	6.56491	6.78289	5.55411	5.51341	5.39539
O75752	B3GALNT1		2.7466	3.0383	3.28075			2.99941	2.72679	2.76887
Q96L58	B3GALT6	2.51033	2.19325	2.10959	2.29363	2.01491	2.36505	2.45384	1.86841	2.45107
O94766	B3GAT3	3.18171	3.17064	2.05874				2.33346	2.67799	1.55325
Q6Y288	B3GLCT	3.94662	3.75248	3.84441	4.11138	3.66363	3.98912	3.88079	3.87265	3.8988
Q6UX72	B3GNT9	2.28135	2.33192	2.55077	2.78584	2.35476	2.5928	2.47524	2.4303	2.09063
P15291	B4GALT1	3.5259	3.39151	3.52468	3.72063	3.42067	3.80865	3.45448	3.40966	3.36606
O60513	B4GALT4	2.62506	3.18877	2.95522	2.81356	2.85221	3.11476	3.04337	3.1666	3.07675
Q9UBV7	B4GALT7	4.09844	3.92926	3.99626	3.81427	3.25445	3.62893	3.83262	3.74508	3.46569
O43505	B4GAT1		2.28838	2.23766	1.84297	1.38282		1.95177	1.88143	1.49891
Q9NWV8	BABAM1	5.60518	5.49907	5.55523	5.77402	5.434	5.62341	5.43856	5.59888	5.47188
Q9NXR7	BABAM2	4.62885	4.50576	4.28288	4.81314	4.43129	4.74424	4.87241	4.71214	4.77971
O14867	BACH1	2.86732	2.61394	2.83908	3.45488	3.01072	3.42395	2.99124	3.08728	2.94055
Q92934	BAD	4.14511	4.17547	3.92978	4.31814	3.91201	4.31203	4.36963	4.31961	4.34151
Q99933	BAG1	3.35859	3.19214	3.34376	3.7008	3.58057	3.87785	3.45197	3.35775	3.49002
O95816	BAG2	6.05084	5.9591	6.01161	6.36651	5.94458	6.18374	6.33495	6.38296	6.37413
O95817	BAG3	7.1201	7.13752	7.13657	7.11387	6.85184	7.14233	7.07045	7.079	7.09064
O95429	BAG4	2.5763	1.87846		2.8315	1.87437	2.34227	2.81021	2.53271	2.7915
Q9UL15	BAG5	3.69236	3.49179	3.5192	3.8572	3.48668	3.79906	3.54222	3.61406	3.55074
P46379	BAG6	6.24399	6.18658	6.18515	6.19598	5.77567	6.03974	6.30151	6.30567	6.29766
Q9UQB8	BAIAP2	4.85391	4.72142	4.83493	4.78482	4.52038	4.74602	4.71545	4.76617	4.73265
Q9UHR4	BAIAP2L1	4.945	4.91478	4.93279	4.68803	4.37479	4.57067	4.83905	4.67094	4.72185
Q16611	BAK1	4.81514	4.79178	4.82281	5.01532	4.79939	5.30006	4.68681	4.92262	4.69166
O75531	BANF1	8.79575	8.73404	8.77157	8.98151	8.601	8.94515	8.7353	8.79189	8.8095
Q8IXM2	BAP18	5.92649	5.88963	5.94864	5.65461	5.3985	5.8525	5.69808	5.76366	5.74578
P80723	BASP1	10.8601	10.8206	10.7923	10.9513	10.5404	10.8882	10.5881	10.6113	10.5889
Q07812	BAX	6.98626	6.89727	6.86401	7.0696	6.79303	7.14563	7.03491	6.9478	7.00341
Q9NRL2	BAZ1A	2.16714	1.83652	2.07442	3.26886	3.12326	3.59328	2.39725	2.52952	2.47775
Q9UIG0	BAZ1B	4.1126	4.05279	4.05846	4.38097	4.02655	4.30831	4.34888	4.16295	4.23479
Q9BUW7	BBLN			3.8344				3.21834	4.01295	3.99757
Q8IWZ6	BBS7	1.92134	1.75321	1.95581	2.14816	1.6372	2.0904	1.77157	1.77286	1.77147
Q8WY36	BBX	2.10205	1.93229	2.13101	2.24497	1.92843		1.14017	1.14101	1.15459
P50895	BCAM	4.25696	4.38359	4.21398	4.48938	4.1458	4.46033	4.45278	4.43391	4.34346
Q9UHQ4	BCAP29	4.94868	4.90511	4.9755	5.13978	4.88706	5.21577	5.17061	5.06971	5.14557
P51572	BCAP31	7.96679	7.94924	7.94198	7.79111	7.49891	7.84389	7.78562	7.83844	7.87852
P56945	BCAR1	3.57178	3.53419	3.52905	4.01752	3.4576	4.24394	4.04132	3.94575	3.90375
O75934	BCAS2	4.73126	4.8071	4.77365	4.65031	4.30023	4.61744	4.67765	4.65494	4.65864
Q9H6U6	BCAS3	3.25591	3.47846	3.42482	3.86873	3.81944	4.27726	3.52089	3.31932	2.99387
P54687	BCAT1	7.53986	7.51715	7.44576	7.44536	7.06446	7.5076	7.56126	7.52283	7.55948
O15382	BCAT2	5.31493	5.22736	5.2152	4.50215	4.09635	4.60785	5.50542	5.37069	5.32233
Q9P287	BCCIP	3.30231	3.06162	2.74334	3.93948	3.72587	4.02429	3.85028	4.01037	4.03026
P12694	BCKDHA	4.5707	4.54302	4.55752	4.32589	3.90514	4.17057	4.32462	4.27861	4.19969
P21953	BCKDHB	4.75721	4.78958	4.77851	4.79438	4.22755	4.60018	4.94562	4.92521	4.7919
O14874	BCKDK	3.41562	3.22191	3.12309	3.56211	3.00723	3.35453	3.28007	3.09688	3.25235
O95999	BCL10	4.81924	4.72012	4.66216	4.7221	4.57572	4.76395	4.63889	4.60692	4.68975
Q07817	BCL2L1	3.82373	3.79802	3.91277	3.93518	3.51939	4.05988	3.83502	3.83523	3.83563
Q9HB09	BCL2L12	3.50886	3.35449	3.67066	3.60177	3.62481	3.39672	3.46663	3.64083	3.43149
Q9BXK5	BCL2L13	4.47483	4.51763	4.41206	5.02653	4.66124	5.09478	4.45919	4.53989	4.50846
Q92843	BCL2L2						2.05133	1.55626
Q8WUZ0	BCL7C	4.82253	4.7105	4.5765	5.14395	4.42973	4.66496	4.76356	4.44449	4.05523
Q86UU0	BCL9L	3.76646	3.80009	3.59282	3.7367	3.56767	3.99308	3.82814	4.05374	4.04697
Q9NYF8	BCLAF1	6.9458	6.87183	6.76082	6.68094	6.44848	6.74636	6.81627	6.87039	6.85626
P11274	BCR	8.87254	8.77182	8.8197	7.83033	7.55046	7.87243	8.47905	8.51058	8.60061
Q9Y276	BCS1L	3.33467	3.17055	3.20432	3.14095	2.76234	3.08243	3.31753	3.12816	3.13293
Q02338	BDH1	4.82493	4.013	3.63502		3.94886	4.83189
Q9BUT1	BDH2	5.41542	5.34766	5.39006	5.55883	5.19016	5.51659	5.62611	5.51868	5.47193
Q14457	BECN1	2.95381	3.16699	3.05187	3.74315	3.42704	3.58447	3.18845	3.07067	2.90882
O15155	BET1	5.58981	5.50819	5.51957	5.9386	5.58826	5.91361	5.65704	5.61797	5.52736
Q9NYM9	BET1L	5.3121	5.17994	5.04067	5.44199	5.11637	5.55961	5.17831	5.11817	5.083
P21810	BGN	6.28561	6.17297	6.0702	6.30585	5.74048	6.10413	5.49187	5.83522	4.82492
Q9H694	BICC1	3.88875	4.07788	4.47477		3.43814	3.4467	3.60145	3.29169	2.55077
Q8TD16	BICD2	4.49242	4.60627	4.52784	4.62191	4.38658	4.54808	4.4309	4.65041	4.43861
P55957	BID	4.7423	4.81461	4.67406	5.4795	5.09785	5.57457	4.98495	4.98466	5.00384
O00499	BIN1	5.99531	6.00232	5.93859	6.28295	5.95783	6.31569	5.98391	5.96811	6.0326
Q9NR09	BIRC6	3.20995	3.24058	3.11428	3.37657	3.17757	3.46503	3.44304	3.39783	3.38801
Q13867	BLMH	5.90311	5.83508	5.94889	3.97196	3.75719	4.04273	4.851	4.96595	4.96877
P78537	BLOC1S1	4.30904	4.37507	4.2312	4.37381	4.33643	4.39116	4.11233	4.27451	4.32288
Q6QNY1	BLOC1S2	5.64637	5.6918	5.53488	5.9971	5.84233	5.93574	5.68028	5.70302	5.56607
Q6QNY0	BLOC1S3	4.73604	4.75272	4.74626	5.03819	4.67897	5.02184	4.79863	4.77097	4.70864
Q9NUP1	BLOC1S4	3.00311	3.15434	3.13379	3.37663	3.14795	3.5323	3.0497	3.18707	2.95285
Q8TDH9	BLOC1S5	3.73397	3.35645	3.48773	3.90205	3.44033	4.04797	3.49489	3.53163	3.54205
Q9UL45	BLOC1S6	3.37533	3.16956	2.9434	3.0451	2.95809	2.91775	3.10787	3.06713	3.071
P53004	BLVRA	9.881	9.72812	9.83786	9.84991	9.40628	9.82047	9.7775	9.73835	9.79592
P30043	BLVRB	7.77014	7.74823	7.80457	7.71056	7.28677	7.72469	7.74355	7.74052	7.77686
P13497	BMP1	2.80216	2.50539	2.53819	2.90582	2.55974	3.02779	2.16033	2.62394	2.43871
Q9NSY1	BMP2K	2.91049	2.73105	2.53924	2.97485	2.49887	2.61236	2.81335	2.79962	2.66418
Q13873	BMPR2			2.59541	3.45639		2.74871	2.87307	1.89427
Q14692	BMS1	7.32583	7.20056	7.21137	6.95195	6.93114	7.31872	7.56065	7.43483	7.28801
Q12981	BNIP1	5.76436	5.79722	5.58888	5.97545	5.49608	5.78529	5.62787	5.37828	5.47058
Q12983	BNIP3	2.74683	2.16139	2.53318	3.0206	3.21271	2.42665	1.77355	1.35407	2.01643
O60238	BNIP3L	2.64016	2.61802	2.65273	2.82555	3.58202		2.62473	2.33076	1.91822
Q8NFC6	BOD1L1	2.40903	2.4288	2.41869	2.50036	2.44782	2.95316	2.80231	2.59906	2.54585
Q9UMX3	BOK	3.8496	3.70124	3.9152	4.22676	3.84547	4.03648	3.99315	3.81513	3.92108
Q9Y3E2	BOLA1	3.79714	3.85202	4.04726	3.86796	3.73288	3.9965	3.71431	3.82142	3.72866
Q9H3K6	BOLA2	6.62314	6.61191	6.64099	6.49784	6.05014	6.26351	6.54838	6.41698	6.43362
Q53S33	BOLA3	2.859	2.9846	3.40893				3.06043	2.7543	3.19818
Q14137	BOP1	4.58844	4.61301	4.57368	4.69029	4.35628	4.59062	4.52863	4.55595	4.64289
Q969J3	BORCS5	5.2095	5.22978	5.23219	5.56739	5.20444	5.65832	5.16614	4.92269	5.11825
Q96GS4	BORCS6	2.57952	2.71923	2.60179	2.80177	2.50415	2.86642	2.70645	2.50773	2.71633
Q96B45	BORCS7	2.70614	2.33006	2.27225		1.08001	2.42708		2.46606	2.07762
Q96FH0	BORCS8	3.78716	3.71079	3.4984			4.54141	4.12649	4.01664	4.08915
P07738	BPGM	6.71235	6.65519	6.73288	6.92182	6.54536	6.9097	6.38865	6.40122	6.3842
Q86WA6	BPHL	4.51431	4.63042	4.34397	3.55867	3.75895	3.99091	4.21326	4.19329	4.03285
O95861	BPNT1	5.50497	5.55831	5.4387	5.30317	5.03426	5.49002	5.60629	5.54335	5.49915
Q9NX62	BPNT2	5.69479	5.69374	5.6963	5.243	5.01096	5.23186	5.53094	5.50113	5.43527
Q12830	BPTF	2.23713	3.08721	2.75555	1.19986	2.0279	2.25316	2.70559	3.22016	3.15184
Q7Z569	BRAP	2.73769	2.84131	2.92775	3.20486	2.98055	3.34381	2.89173	3.19394	3.34794
Q6PJG6	BRAT1	1.58642	1.39873	1.96649	1.79995	1.81131	1.93428	2.24392	2.19847	2.09705
P46736	BRCC3	4.46404	4.59457	4.58529	4.63443	4.32172	4.39311	4.55561	4.59981	4.48652
Q15059	BRD3	3.40726	3.17651	3.21547	3.6772	2.548	3.24455	3.16234	3.26982	3.30691
O60885	BRD4	5.94921	5.90428	5.77649	5.90571	5.60633	6.02692	5.94058	5.9801	5.87543
Q9NPI1	BRD7	2.8125	2.85167	2.91984	2.9867	2.732		3.11606	2.51627	2.46244
Q8WY22	BRI3BP	3.4314	3.39961	3.42625	3.46406	2.9501	3.18788	3.33029	3.30195	3.33052
Q8TDN6	BRIX1	4.95542	4.70148	4.83813	4.74533	4.45836	4.79966	4.82615	4.87771	4.8384
Q8WUW1	BRK1	5.75645	5.69074	5.67625	6.07534	5.66306	5.99057	5.82261	5.76031	5.70514
Q5PSV4	BRMS1L		2.85019	2.85942	0.788375		3.14051	3.14376	2.2172	2.69898
Q5VW32	BROX	4.05401	4.10184	4.08005	4.02252	3.59534	4.08595	4.25217	4.22147	4.27552
Q9NW68	BSDC1	3.37805	3.03115	3.07497	3.23373	3.1024	3.57466	3.31839	3.45835	3.30204
P35613	BSG	10.0044	9.94287	9.96401	10.0108	9.61055	9.9256	9.70121	9.76266	9.70635
Q10588	BST1	6.08542	6.12686	6.03737	6.47551	6.18921	6.25166	5.94792	5.94334	5.99018
Q10589	BST2	3.61101	3.49414	3.59571	6.26168	5.9828	6.29913	4.82155	4.87216	4.87351
O14981	BTAF1	5.0842	4.85006	4.95608	4.9545	4.82507	5.04533	4.78091	4.76726	4.81902
P20290	BTF3	5.79482	5.6956	5.89965	6.41868	6.0868	6.44746	6.28906	6.31908	6.26687
Q96K17	BTF3L4	6.94029	7.0154	7.06836	7.0171	6.67516	6.97248	7.18522	7.14471	7.09451
Q7KYR7	BTN2A1	2.55028	2.90821	2.73984	3.32392	2.83901	3.21549	2.88553	2.83255	3.08722
O00478;P78410	BTN3A3;BTN3A2	1.67491	1.64825	1.43573	2.84507	2.34583	3.09013	1.8276	1.85827	1.73043
O43684	BUB3	7.48311	7.37002	7.40733	7.56518	7.19779	7.57132	7.43429	7.4538	7.49101
O43709	BUD23	3.32497			5.76571	3.52022	4.44412		3.26383	4.43975
P41223	BUD31	5.29186	5.22599	5.31008	5.02907	4.7362	5.14326	5.2177	5.25934	5.31557
Q13895	BYSL	3.82187	3.73734	3.85692	4.14895	3.74398	4.06742	3.96831	4.07397	4.04336
Q7L1Q6	BZW1	7.68258	7.72379	7.68524	7.52861	7.25272	7.64813	7.71773	7.74901	7.75043
Q9Y6E2	BZW2	6.86302	6.80301	6.82517	6.74546	6.46792	6.78738	6.92315	6.84974	6.89903
Q8IYJ2	C10orf67	6.67502	6.71916	6.75374		0.910976	1.78132	5.28258	5.43594	5.37021
Q9H0W9	C11orf54	3.39315	3.33364	3.31534	3.26283	2.86038	2.77897	2.98194	2.98343	2.75678
Q9H3H3	C11orf68	6.42418	6.37922	6.53214	6.4271	6.06922	6.39122	6.1804	6.35137	6.34335
E9PRG8	C11orf98	3.97837	4.04676	4.08633	4.61079	4.18073	4.59161	4.66856	4.6287	4.67736
Q8N999	C12orf29	5.3568	5.28057	5.29541	5.24876	5.20096	5.5518	5.03075	5.07856	5.09871
Q9NQ89	C12orf4	3.09061	3.46382	2.67668	3.66706	3.39548	3.71631	3.80908	3.62212	4.15063
Q99622	C12orf57	5.77531	5.69593	5.66816	5.57306	5.20054	5.60608	5.81221	6.00857	5.97528
Q9NWQ9	C14orf119	3.69888	3.90318	3.8759	4.6842	4.27788	4.32077	4.00938	4.2932	4.29365
Q8WUR7	C15orf40		3.22986	3.36356	3.31656	3.33065	2.91046	2.98671	2.33155	3.81453
Q9NSK7	C19orf12	3.86513	3.82065	3.92401	1.65188	2.21748	1.45763	4.21421	4.05614	3.89795
Q9UFG5	C19orf25	4.44994	4.50152	4.44962	4.74395	4.35484	4.72158	4.35672	4.33107	4.23435
Q13901	C1D	2.27104	2.52734	1.82297	2.42427	0.539681	1.36717	2.46908	3.08067	2.53166
Q9NS00	C1GALT1	2.87779	2.75897	2.76778	3.8178	3.53173	3.53452	3.45392	3.32304	3.31409
Q9NX04	C1orf109	2.48298	2.66855	2.69777	2.92184	3.08672	3.49243		3.05303	2.85219
Q6ZSJ8	C1orf122	3.08597	3.50844	3.28649	3.7167	3.28448	3.23549	3.33067	3.98258	2.98172
Q9H425	C1orf198	7.2798	7.2204	7.1693	7.64394	7.3169	7.61183	7.68237	7.64234	7.59496
Q9H246	C1orf21	2.91689	2.1037	1.03082	2.90831	2.36996	2.35022	2.76683	2.13423	2.29949
Q9BV19	C1orf50	2.23235	2.1393	2.11414	2.00341	2.14876	2.50567	2.27305	2.15829	2.30488
Q07021	C1QBP	6.14913	6.17866	6.21176	6.17689	5.87053	6.21675	5.979	5.93992	5.88024
P00736	C1R				3.70528	3.78757	2.34741	4.23726
P09871	C1S		0.911367		3.0242	2.08251	2.28979		0.886431
Q9GZN8	C20orf27	2.61189	2.44552	2.71132	2.94279	2.18704	3.10195	2.82822	2.8872	2.46662
Q86YS7	C2CD5	2.32092	2.41141	2.34095	2.69722	2.36937	2.98005	2.22516	2.53705	2.64262
Q9BVC5	C2orf49	3.80142	4.209	4.28718	3.99489		3.87599	3.79214	3.99598	3.42119
Q3KRA6	C2orf76		3.6557	3.07703	3.6243	2.69269	3.75518	3.47382
P01024	C3	5.19866	5.15976	5.27618	5.36831	5.0729	5.36575	3.94224	3.92502	3.51207
Q5JPI3	C3orf38	2.29202	1.976	2.22054	1.63248	1.36017	2.04741	2.60338	2.51731	2.44229
Q8WVX3	C4orf3	5.41582	5.24787	5.39899	5.77523	5.33316	5.72128	5.5946	5.5817	5.39731
Q8N1A6	C4orf33		2.88902	3.06572		2.64672	3.03014		2.40874
Q7Z4R8	C6orf120	5.42113	5.14704	5.11727	5.18664	4.82672	5.11479	4.84666	5.11298	4.73988
Q9BRJ6	C7orf50	5.38585	5.48233	5.26826	5.67488	5.38963	5.73198	5.68537	5.89756	5.70253
Q9H7E9	C8orf33		1.68619		1.93594	1.41764	1.97926			1.38752
Q6P1X6	C8orf82	4.80092	4.83953	4.66179	5.16685	4.66388	5.02129	4.9863	5.05994	4.80564
Q5T6V5	C9orf64	4.58331	4.60785	4.59486	4.79264	4.41942	4.84076	4.5867	4.62239	4.59516
Q9NZ63	C9orf78	4.06829	3.45329	3.25999	4.6153	4.06823	4.34613	3.90021	3.92023	3.74623
Q8N1Q1	CA13	3.38004	3.02642	2.11542	3.75194	3.19261	3.79528	3.39755	3.26901	3.33021
P00918	CA2	6.43353	6.41854	6.33841	6.07737	5.74278	6.10619	6.00129	5.97019	5.98462
Q9H8G2	CAAP1	3.57177	3.82108	3.84492	3.48464	3.50564	4.08869	4.10285	3.65829	3.35568
Q9Y376	CAB39	4.73602	4.69566	4.64159	4.75569	4.43415	4.71294	4.55527	4.51399	4.44484
Q9H9S4	CAB39L	5.78685	5.75381	5.89345	5.89998	5.43623	5.80446	6.05654	6.00326	6.00156
O60840	CACNA1F	5.81891	5.98925	6.02884	6.12377	5.79628	6.01766	5.72608	5.8499	5.88081
P54289	CACNA2D1	6.52514	6.5794	6.5395	6.508	6.16903	6.42208	6.44775	6.44948	6.47638
Q86Y37	CACUL1	4.08605	3.57101	3.46289		3.50385	4.04523	3.35303	4.10696	3.51612
Q9HB71	CACYBP	6.9659	6.89889	6.91428	7.12305	6.96958	7.30033	7.15077	7.16034	7.14985
P27708	CAD	7.92763	7.91912	7.94512	7.93664	7.60577	7.92718	7.86236	7.87606	7.92446
Q9BY67	CADM1	4.95709	4.71461	4.77943	4.8158	4.31443	4.67911	5.0665	5.04273	5.05055
P05937;P22676	CALB1;CALB2	5.06789	4.81146	4.79046		2.7875	3.53377	3.97695	3.39963	4.00911
Q9P1Z2	CALCOCO1	2.0278	1.76934	1.59601	1.84587	1.52855	1.55769	1.91898	1.28267	1.74843
Q13137	CALCOCO2	1.04035	0.346438	0.613086	1.13057	1.0992	1.71712	0.905697	1.08369	0.841697
Q05682	CALD1	10.4138	10.4426	10.4189	10.4735	10.0949	10.4804	10.3828	10.3717	10.4009
Q9HA72	CALHM2	2.63106	2.69474	2.68227	2.88871	2.5427	2.88366	2.35678	2.28654	2.12794
P0DP23;P0DP24;P0DP25	CALM1;CALM2;CALM3	9.63021	9.66462	9.60616	9.50416	9.15908	9.43498	9.06061	9.07982	9.05491
P27797	CALR	12.6744	12.639	12.6395	12.6602	12.2621	12.636	12.3287	12.4049	12.3704
O43852	CALU	10.1796	10.1606	10.1177	10.4693	10.082	10.413	10.0944	10.1309	10.0967
Q14012	CAMK1	0.446463	0.438543	0.153069				0.506754		0.498421
Q8IU85	CAMK1D	3.17714	3.18555	2.97546	3.59942	3.19711	3.50201	3.13454	3.0961	3.15822
Q13557	CAMK2D	7.61413	7.57516	7.58909	7.85554	7.46915	7.81175	7.71129	7.73791	7.72384
Q13555	CAMK2G	3.63571	3.63537	3.20443	3.805	3.43817	3.83691	3.72454	3.76912	3.63498
Q96RR4	CAMKK2	1.92612	1.1853	-0.141407		0.987915		1.34252	1.24479	1.12905
P49069	CAMLG	2.44615	2.53892	2.1512	2.57916	2.20509	2.28239	2.29908	2.38818	2.59058
Q5T5Y3	CAMSAP1	2.66259	2.7929	2.29201	3.1074	2.49134	2.86754	2.75821	2.95454	3.02599
Q08AD1	CAMSAP2	2.50691	2.07766	2.17626	3.01697	2.47716	2.28953	2.21519	2.47309	2.55811
Q86VP6	CAND1	9.59165	9.54378	9.58933	9.58207	9.24204	9.63837	9.54694	9.54667	9.53583
O75155	CAND2	1.47893			1.96453		1.67431	2.91364	2.02102	1.44187
Q8WVQ1	CANT1	3.59408	3.86263	3.70124	4.18326	3.53577	3.65246	3.27419	3.33592	3.59716
P27824	CANX	9.44366	9.44821	9.41355	9.42117	9.09081	9.46064	9.17743	9.21844	9.2017
Q01518	CAP1	9.11848	9.19225	9.13434	9.11942	8.79435	9.08951	9.13936	9.19064	9.19592
P40123	CAP2	6.38994	6.3603	6.39291	6.79254	6.41979	6.69482	6.66632	6.69424	6.67949
P40121	CAPG	7.02829	6.92725	6.95584	7.09818	6.71254	7.11827	6.83027	6.85693	6.8532
P07384	CAPN1	7.93924	7.93278	7.88841	8.09614	7.67047	7.97533	7.9429	7.95519	7.90506
P17655	CAPN2	8.44873	8.38189	8.37322	8.76586	8.36716	8.70207	8.60805	8.64982	8.6267
O15484	CAPN5	4.02799	4.09584	4.08827	4.16025	4.04807	4.08536	3.95142	3.76058	3.95897
Q9Y6Q1	CAPN6							2.52755	3.06252	3.3484
Q9Y6W3	CAPN7	3.81694	3.66307	3.84701	4.2297	3.94676	4.38482	3.88971	3.8615	3.47528
P04632	CAPNS1	8.83752	8.83983	8.87782	9.17444	8.75106	9.14093	8.83023	8.82316	8.83873
Q14444	CAPRIN1	6.54608	6.54056	6.53257	6.60067	6.27963	6.68962	7.02359	7.01142	7.00476
P52907	CAPZA1	9.15488	9.1494	9.16417	9.16568	8.83797	9.16305	9.15325	9.13236	9.14181
P47755	CAPZA2	8.59012	8.59001	8.61493	8.6076	8.35915	8.68255	8.50398	8.57018	8.63722
P47756	CAPZB	8.84974	8.78871	8.78374	8.83779	8.4435	8.76388	8.89126	8.87449	8.87415
Q96LW7	CARD19	1.23866	1.68773				1.83336		1.46345
Q9Y2V2	CARHSP1	7.07603	7.19541	7.11026	6.53986	6.25558	6.93792	7.11983	7.11683	7.17881
Q86X55	CARM1	5.92783	5.87319	5.9243	6.01954	5.56437	5.98544	5.89711	5.90851	5.96528
Q5VZK9	CARMIL1	2.22592	2.03392	2.04429	1.96641	1.41679	2.06547	1.60256	1.76008	1.71737
P49589	CARS1	6.99706	6.97302	6.97383	6.99392	6.60362	6.97161	6.87789	6.85721	6.8364
Q9HA77	CARS2	3.52956	3.45279	3.62902	3.57834	3.11332	3.34508	3.77059	3.80123	3.50927
O15234	CASC3	1.71309	2.40846	2.7855	2.80113	2.55759	3.01964	2.81203	3.14414	3.1241
O14936	CASK	7.04152	7.01631	7.04023	7.02664	6.58955	6.98712	6.86138	6.8918	6.9436
P29466	CASP1	1.28028	1.89295	1.69734	4.50434	3.47156	4.25761	1.38363		2.1789
P42574	CASP3	6.91185	6.85692	6.84771	6.85899	6.50394	6.63728	6.79073	6.68784	6.67443
P49662	CASP4	4.33183			5.24356	4.26958	4.50434	4.41378	4.40544	4.14748
P55212	CASP6	2.5759	2.51511	2.61882	3.14428	2.70663	3.07337	2.8099	2.84592	2.80885
P55210	CASP7	3.80411	3.63992	3.64137	4.65969	4.27166	4.48021	3.98669	4.01778	3.95318
Q14790	CASP8	2.94557	3.06509	3.26986	3.76841	3.25042	3.7398	3.05213	3.19973	3.29739
P20810	CAST	6.62916	6.62256	6.59432	6.98116	6.60915	6.96875	6.69104	6.64728	6.68545
A6NHX0;Q8WTX7	CASTOR2;CASTOR1	4.1299	3.91483	3.77515	3.6327	3.58921	3.90655	3.80958	3.9448	3.93086
P04040	CAT	4.3264	4.40586	4.3019	4.40197	3.9228	4.17149	3.88674	4.01369	4.03477
Q03135	CAV1	7.19466	7.11981	7.12774	6.86965	6.48643	6.93542	7.12915	7.12353	7.13753
Q6NZI2	CAVIN1	7.09482	7.04562	7.07862	6.68559	6.45105	6.86855	7.12436	7.09882	7.18709
Q969G5	CAVIN3	3.85847	3.69427	3.81779	2.90701	2.70221	2.86296	3.48956	3.50652	3.588
Q13951	CBFB	4.73647	4.94178	5.06369	5.18934	4.98966	5.42857	5.0109	5.14836	5.03521
P22681	CBL	3.73158	3.67311	3.57207	3.8548	3.50735	3.80553	3.71323	3.72296	3.80079
Q75N03	CBLL1	2.95782		2.20717	4.07133	2.83875	3.11474	3.05195	2.97415	3.03914
P16152	CBR1	8.34794	8.29787	8.3156	8.53773	8.23051	8.57524	8.22593	8.32954	8.27357
O75828	CBR3	5.28796	5.2371	5.22424	5.5541	5.16947	5.59646	5.29351	5.19674	5.24422
P35520	CBS	6.7308	6.66987	6.61571	6.69537	6.36792	6.71569	6.76579	6.8422	6.72735
Q9BRT8	CBWD1	4.04517	4.07703	4.04288	3.98645	3.674	4.21465	3.99189	3.94672	3.90668
P83916	CBX1	5.82481	5.8175	5.73952	5.92554	5.60472	5.85398	5.78673	5.85073	5.70221
Q13185	CBX3	6.57566	6.5667	6.46233	6.79715	6.43546	6.79644	6.55806	6.62636	6.66503
O00257	CBX4	5.30509	5.783	5.98631	6.48432	6.36873	5.86295	4.49404	5.92692	5.68829
P45973	CBX5	5.95071	5.88646	6.07694	5.91404	5.50343	5.77006	6.14514	6.12014	6.2135
Q6P1N0	CC2D1A	8.13621	8.06663	8.04488	8.18432	7.74577	8.20561	8.16908	8.20954	8.11887
Q5T0F9	CC2D1B	6.1045	6.18683	6.10842	6.94508	6.40846	6.76832	6.28248	6.18207	6.4046
Q8IX12	CCAR1	5.70965	5.71019	5.72346	5.81392	5.38477	5.70185	5.62479	5.61172	5.636
Q8N163	CCAR2	7.33619	7.25972	7.24368	7.21216	6.9371	7.24903	7.20222	7.21677	7.21036
Q96A19	CCDC102A	2.79706	2.75833	2.71445	3.28021	2.64378	3.0209	2.7215	2.99739	2.61103
Q96NT0	CCDC115	3.41267	3.03007	4.15685	3.48236	3.24676	3.7902	3.79559	4.00204	3.81672
Q8WUD4	CCDC12	2.81394	3.18178	3.04122	3.38229	2.79232	3.48211	3.19755	2.93838	3.03777
Q96CT7	CCDC124	6.46607	6.23539	6.30936	6.51024	6.21228	6.45022	6.46966	6.3873	6.39326
Q96BQ5	CCDC127	3.02245	3.20873	3.29356	3.15891	2.91136	3.05081	3.16285	3.16027	3.00706
Q9H6E4	CCDC134	4.30901	4.47752	4.57092	4.80179	4.26928	4.702	4.18219	4.5173	4.48799
Q6PK04	CCDC137	2.81622	3.27436	3.12036	3.25027	3.34658	3.66278	3.38527	3.439	3.61884
Q52MB2	CCDC184	1.85538	2.24203	2.43901	2.70616	2.63262	2.76875	2.64607	2.62126	2.41317
Q7Z3E2	CCDC186	4.71222	5.16005	5.01302	5.64454	5.21022	5.46492	5.36945	5.13627	5.28857
O60826	CCDC22	4.93591	4.89456	4.97113	4.9013	4.51259	4.90581	4.78658	4.81702	4.76335
Q86WR0	CCDC25	3.66294	3.88886	3.85961	4.03049	3.43413	4.15563	3.40992	3.47893	3.63174
Q96MW1	CCDC43	3.79793	3.85023	4.09187	4.44204	3.94904	4.2741	4.06972	4.36553	4.12058
Q96A33	CCDC47	5.33322	5.28742	5.33563	5.28359	4.88183	5.17114	5.36276	5.31118	5.30539
Q8IVM0	CCDC50	3.3882	3.31572	3.27887	3.73741	3.25272	3.37174	3.70909	3.65129	3.69988
Q96ER9	CCDC51	4.01735	3.95395	3.98763	3.67506	3.54641	3.38817	3.85347	3.81337	3.92123
Q16204	CCDC6	6.22905	6.20837	6.2129	6.45359	6.12613	6.47025	6.29067	6.27996	6.31061
Q8NA47	CCDC63	5.63638	5.21822	5.48888	4.91312	7.58987	6.94621	5.49342	5.55094	7.26977
Q96M83	CCDC7	6.14665	6.06795	6.04032	6.51304	5.98059	6.33245	6.07897	6.18602	6.31917
Q9H0W5	CCDC8	3.85657	3.58226	3.6373	4.13258	3.98901	4.1083	3.94146	4.04724	3.98174
Q76M96	CCDC80	1.88958	1.70313	1.81147	2.62356	2.13178	2.50409	3.06057	3.01046	3.03415
A6NKD9	CCDC85C	2.78955	2.71837	2.87421	3.51772	3.20889	3.57495	3.26798	3.29725	3.30516
Q9H6F5	CCDC86	2.75292	3.03643	2.89211	3.7297	3.30658	3.44173	3.57346	3.46389	3.68087
Q3V6T2	CCDC88A	3.22463	3.69048	3.72278	3.99188	3.78102	4.62248	3.43728	3.4733	3.54596
Q9Y3X0	CCDC9	5.71036	5.7455	5.83201	5.9885	5.6482	5.9976	5.68631	5.65049	5.71091
Q9GZT6	CCDC90B	3.67785	3.22201	3.22153	3.45757	2.73081	3.4952	3.08971	3.23849	3.33277
Q53HC0	CCDC92		1.43455	1.28313				1.13065
Q567U6	CCDC93	5.1454	4.99329	5.0542	5.32395	5.00799	5.15792	4.88571	4.91919	4.81257
Q96F63	CCDC97	3.35703	2.83998	3.32751	3.64468	3.50679	4.01748	3.57521	3.6278	3.73914
P29279	CCN2	2.63683	2.53681	2.63946	2.86196	3.05344	3.49455	4.06885	3.88565	3.82281
O95388	CCN4		0.569022	-0.36495	1.10004	0.882675	0.591348	1.66949	1.59939	1.38545
P30279	CCND2	3.6929	3.60273	3.66007	3.61554	2.93625	3.54271	4.14698	4.16361	4.13831
P51946	CCNH	2.1744	2.91177			2.96784	2.48865	3.23503	2.8421
O75909	CCNK	4.34407	4.45861	4.45483	4.75005	4.36775	4.65912	4.44911	4.49319	4.5923
Q8ND76	CCNY	5.1747	5.09605	4.97283	5.17522	4.85872	5.24611	4.96591	4.97552	4.98979
Q8N7R7	CCNYL1	3.78949	4.03224	3.9691	4.07558	3.55339	3.90574	3.70199	3.4121	3.78231
O14618	CCS	7.029	7.08842	6.99605	6.9813	6.67982	6.96114	6.88288	6.84576	6.77232
P78371	CCT2	8.65086	8.62721	8.61305	8.50916	8.22039	8.6276	8.66049	8.68899	8.69827
P49368	CCT3	9.11659	9.13095	9.12437	9.11999	8.75863	9.11188	9.15897	9.16062	9.16037
P50991	CCT4	8.44707	8.41554	8.41618	8.39004	7.98886	8.26208	8.3516	8.43927	8.4021
P48643	CCT5	7.38755	7.37723	7.3463	7.3603	6.98742	7.33865	7.3844	7.35048	7.35195
P40227	CCT6A	7.6632	7.58234	7.61833	7.58947	7.19714	7.47979	7.57784	7.62786	7.63359
Q92526	CCT6B	8.48103	8.42429	8.42646	7.11851	6.76232	7.13745	8.49209	8.39658	8.54888
Q99832	CCT7	7.92784	7.88061	7.87954	7.58943	7.31246	7.58794	7.82039	7.82195	7.8997
P50990	CCT8	9.55766	9.51922	9.51863	9.61242	9.26483	9.59493	9.5922	9.57733	9.55553
P86790;P86791	CCZ1B;CCZ1	4.53323	4.65402	4.52272	4.78815	4.48516	4.86348	4.90744	4.82436	4.80394
P48509	CD151	5.92895	6.0659	6.02469	6.02657	5.89858	6.00722	6.5184	6.74222	6.63417
Q9HCU0	CD248	3.58223	3.70482	3.20848	4.00072	3.41616	3.78725	3.8814	3.68784	3.84729
Q9NZQ7	CD274				4.52019	4.16582	4.45989
Q5ZPR3	CD276	6.32526	6.38073	6.38507	6.35767	5.62228	6.34394	6.3474	6.17567	6.16217
Q9Y5K6	CD2AP	5.32788	5.29956	5.31341	5.54849	5.28738	5.53014	5.25166	5.28779	5.26741
O95400	CD2BP2	4.55366	4.42096	4.49487	4.48924	4.21524	4.57561	4.46042	4.60379	4.61349
P16070	CD44	8.54525	8.57878	8.51302	9.16325	8.73562	9.16797	8.72971	8.76261	8.78981
P15529	CD46	4.95506	4.97199	4.87632	5.37695	4.99546	5.32952	4.7658	5.07852	4.74918
Q08722	CD47	6.61042	6.56284	6.63188	6.91495	6.71685	6.9071	6.88899	6.85743	6.91811
P08174	CD55	3.59728			3.0993		4.08528	3.62799
P19256	CD58	4.85387	4.9334	5.13399	5.31225	4.80361	5.47569	4.94991	4.93582	5.03124
P13987	CD59	6.52108	6.52958	6.49739	5.94159	5.62384	5.95262	6.65977	6.6174	6.71832
P08962	CD63	4.85829	4.68073	4.8679	4.56771	4.24215	4.57454	4.84173	4.92706	4.85901
P60033	CD81	7.19644	7.25002	7.31359	6.4733	6.18166	6.84815	7.52748	7.52541	7.55714
P27701	CD82	3.98897	3.76017	3.8345	4.55015	4.12239	4.52811	3.57457	3.52727	3.61961
P21926	CD9	5.4596	5.47886	5.42121	5.43177	5.23413	5.58663	5.48655	5.44389	5.42902
P14209	CD99	5.85517	5.71083	5.7953	6.01064	5.66806	5.8998	5.82714	5.73374	5.77561
Q8TCZ2	CD99L2	3.69266	3.34737	2.96967	4.23858	3.85956	4.42818	4.20231	4.00273	3.91993
O75794	CDC123	2.31205	2.67609	2.68757	2.14276	1.92442		2.66813	2.74375	2.71966
Q13042	CDC16	4.49232	4.35369	4.60941	4.69941	4.28213	4.68998	4.63704	4.43988	4.54803
Q86Y33	CDC20B	7.25264	7.09418	7.30898	4.43402	3.69803	4.05355	7.47909	7.35387	7.34403
Q9UJX2	CDC23		2.3047	2.63648	2.72144	2.9674	2.76457	2.55867	2.89638	2.57061
Q8NHZ8	CDC26	2.46696	2.22946	2.29737	2.57006	2.23504	2.36699	2.39405	2.15431	2.28722
P30260	CDC27	2.54015	2.52682	2.78531	2.66702	2.19309	2.92624	3.3432	3.06219	2.68967
P49427	CDC34	4.59806	4.64661	4.68094	4.86146	4.56484	4.51918	4.88082	4.81043	4.86594
Q16543	CDC37	8.15436	8.18794	8.18321	8.44999	8.07989	8.46182	8.23167	8.30941	8.28462
Q7L3B6	CDC37L1	4.01587	4.06992	3.67199	4.2171	3.89087	4.03312	3.876	3.88487	3.87092
O60508	CDC40	3.15087	2.85286	2.87814	3.31537	2.93451	3.42762	3.1191	3.22821	3.05103
P60953	CDC42	9.15298	9.14858	9.11975	9.02954	8.67927	8.86402	9.25974	9.2222	9.20791
Q5VT25	CDC42BPA	3.18475	3.1719	3.19832	2.93722	2.40834	2.65693	3.078	2.95363	2.99151
Q9Y5S2	CDC42BPB	5.48241	5.38859	5.43274	5.4324	5.10229	5.4629	5.33289	5.38249	5.28238
Q00587	CDC42EP1	5.14478	5.13463	5.12078	5.40301	5.07527	5.31239	5.15843	5.2941	5.24912
O14613	CDC42EP2	4.26305	4.0298	3.63165	4.60408	4.30249	4.64772	4.59047	4.39868	4.19962
Q9UKI2	CDC42EP3	3.9748	2.4205	3.61749	4.41848	3.9151	4.24333	4.38091	4.31733	4.46156
Q9H3Q1	CDC42EP4	4.06938	3.93102	4.02357	4.63509	4.3351	4.73155	4.27163	4.37852	4.2755
Q6NZY7	CDC42EP5	5.05776	5.59356	5.57878	6.31902	5.75511	6.14133	5.46003	5.69787	5.8768
Q99459	CDC5L	5.77128	5.79562	5.80731	5.87934	5.38711	5.82213	5.80803	5.76311	5.78592
Q6P1J9	CDC73	4.64355	4.62744	4.61658	4.92937	4.57329	4.80376	4.64609	4.74583	4.76621
P55287	CDH11	5.24496	5.23682	5.40059	5.3069	4.84366	5.49792	5.13928	5.05045	5.01772
P19022	CDH2	4.43107	4.44944	4.49505	4.79743	4.47637	4.74939	4.70363	4.8043	4.71891
P55285	CDH6	2.3379	2.56064	2.47428	1.75665	1.45494	2.0431	0.912145	1.14666	1.34375
O14735	CDIPT	7.68578	7.6143	7.58453	7.29844	6.84222	7.30742	7.56012	7.50915	7.54777
P06493	CDK1	6.32203	6.2478	6.33898	6.33753	5.93185	6.24292	6.56525	6.53892	6.59032
P21127	CDK11B	6.12631	5.98913	6.13693	6.2056	5.90705	6.21976	6.04753	6.00871	6.02239
Q00536	CDK16	2.3974	2.23571	2.14415	2.4596	1.65671	2.61586	2.48372	1.82511	2.06798
Q07002	CDK18	3.19226	2.98935	3.12835	3.1225	2.68169	3.19995	3.36443	3.03825	2.94905
P24941	CDK2	4.11234	4.30481	4.16685	4.62105	4.32103	4.50958	4.07958	4.03955	3.55356
O14519;O75956	CDK2AP1;CDK2AP2	4.19719	4.35024	4.24682	4.46624	4.33323	4.63668	4.76874	4.87795	4.7504
P11802	CDK4	3.63148	3.70239	2.98857	3.92609	3.73683	4.17497	4.02343	3.96671	4.11076
Q00535	CDK5	4.81039	4.60304	4.7673	4.81251	4.58204	5.06442	4.78374	4.57872	4.78062
Q96JB5	CDK5RAP3	6.36213	6.37283	6.42097	6.48531	6.14762	6.42068	6.31878	6.32372	6.33834
Q00534	CDK6	6.09186	6.05172	6.06358	6.04868	5.71485	6.01662	6.41543	6.45504	6.43983
P49336;Q9BWU1	CDK8;CDK19	2.13009	2.05605	1.66887	0.781283	0.940548	1.08376	1.99522	2.30524	1.68041
P50750	CDK9	3.97742	3.91191	3.89139	4.36538	3.91678	4.30094	4.09596	3.89821	3.98461
Q5VV42	CDKAL1	3.07585	3.56972	3.30539	2.57823	2.97772	3.37433	3.50478	3.02868	3.59091
P38936	CDKN1A	2.17641	2.52152	2.83462	3.51003	3.22016	3.07628	2.67168	3.03974	3.16614
P46527	CDKN1B	1.76143	0.954135	1.5052	1.51312	1.75272		2.20299
P49918	CDKN1C	4.99863	5.13005	5.04464	5.55463	5.08095	5.42021	5.19772	5.25264	5.19919
Q9NXV6	CDKN2AIP	3.6813	3.73855	3.82557	3.98805	3.51762	3.71431	3.62989	3.76282	3.65694
Q96HQ2	CDKN2AIPNL	2.66709	2.45359	2.71066	2.38191	1.85919	2.1714	2.35565		2.50178
P42772	CDKN2B	4.30009	4.39508	4.39967	4.02511	3.71956	4.04249	4.38779	4.40038	4.44551
Q01850	CDR2	2.58447	2.09739	2.17006	2.91781	2.61817	2.9416	3.01142	2.51746	2.77928
Q86X02	CDR2L		0.716414	0.423122		0.43611		1.62123	1.017	1.07591
O95674	CDS2	4.83776	4.91263	4.92827	5.33923	5.02279	5.39192	4.83448	4.81143	4.90907
Q9UKY7	CDV3	6.82598	6.81449	6.82524	7.28419	6.93744	7.28987	7.00512	7.0452	7.08932
Q9Y232	CDYL	3.10967	3.38203	3.45316	3.65349	3.43965	3.72601	3.14043		3.44903
P17676	CEBPB	3.99109	3.90503	3.7712	4.77161	4.44628	4.5851	3.92339	3.72486	3.376
P49716	CEBPD	4.6054	4.50574	4.4348	5.52511	5.0727	5.39939	4.98973	4.61248	4.93031
Q03701	CEBPZ	3.65207	3.5882	3.57032	3.61647	3.51923	3.74958	3.57582	3.62913	3.64298
Q92879	CELF1	4.01166	3.97014	3.97551	3.52537	3.277	3.54375	4.21733	4.15901	4.20342
O95319	CELF2	3.40898	3.4935	3.64378	4.72574	4.15482	4.6284	4.6786	4.84746	4.56468
Q9UHN6	CEMIP2	4.50751	4.52843	4.48282	4.64915	4.40981	4.64616	4.37533	4.54501	4.49271
P07199	CENPB	7.57045	7.30921	7.11433	8.31896	8.02567	8.34332	8.12319	8.03176	8.07665
Q7Z7K6	CENPV	5.56663	5.46917	5.40684	5.11991	4.64661	5.29955	4.89207	4.91759	4.9467
O94986	CEP152	3.39984	3.54133	3.42474	5.3572	4.9785	5.22514	3.10446	2.97961	3.07404
Q5SW79	CEP170	5.13639	5.15204	5.1934	5.06796	4.69559	5.12568	5.26817	5.30396	5.25751
Q8TEP8	CEP192	2.91087	2.80801	3.07767	3.58037	3.49766	3.75651	1.7668	2.2273	2.28963
Q9BYV8	CEP41	3.24309	2.52364	3.1412	3.67063	4.21681	3.20851	3.25424	3.33446	3.32633
O95684	CEP43			0.964638	1.41783	1.1152	1.98157	0.861856	1.64035	1.06811
Q9C0F1	CEP44	4.11829	4.09173	4.12329	4.36726	4.04016	4.45549	4.18807	4.1359	4.0779
Q96MT8	CEP63	2.26399	2.27952	2.20179	2.26643	1.97142	2.20076	2.14176	1.77775	2.10181
Q9Y6K0	CEPT1	6.6813	6.95497	6.93175	7.02661	6.28604	7.09151	6.45772	6.83093	6.5128
Q5T4B2	CERCAM	6.84578	6.73702	6.7895	6.86629	6.48163	6.74691	6.54404	6.58067	6.59906
Q96G23	CERS2	4.77301	4.8671	4.93575	4.95459	4.37147	4.92269	4.89075	4.85577	4.80205
Q8N5B7	CERS5	3.38927	3.93906	4.03796	3.81362	3.5635	3.80593	3.99779	3.84704	3.87498
Q6ZMG9	CERS6	1.6486	1.23892		1.42059	0.353743		2.08458	2.36847	1.93195
Q9Y5P4	CERT1	3.60469	3.50231	3.47325	3.64859	3.30762	3.68846	3.30469	3.4824	3.38671
P41208	CETN2	4.64724	4.52171	4.55816	4.87957	4.36925	4.65965	4.76292	4.81473	4.80263
Q9Y6A4	CFAP20	6.6221	6.61664	6.52124	6.89225	6.55687	6.97033	6.61511	6.72946	6.60952
P57076	CFAP298	0.805836		1.68665	1.28202			0.709971	0.0814687	1.2091
Q96G28	CFAP36	3.29001	3.08377	3.07554	3.09065	2.726	3.35003	3.04826	3.26797	3.26545
O43822	CFAP410	5.30761	5.47921	5.57795	6.24115	5.75561	6.15407	5.38412	5.44203	5.49772
Q5T655	CFAP58	5.30916	5.19745	5.16552	4.81057	4.22046	4.65177	4.64326	4.29165	4.63106
Q9UEE9	CFDP1	5.52927	5.38115	4.99919	5.08613	4.725	5.07505	5.29733	5.31788	5.08314
P08603	CFH		4.13835			5.74871		2.98073	4.1443
P23528	CFL1	12.0637	12.1035	12.077	11.7383	11.3659	11.7123	12.147	12.1743	12.1342
Q9Y281	CFL2	7.92519	7.86695	7.78059	8.1046	7.87414	7.98305	7.9767	8.02794	7.9926
Q9UFW8	CGGBP1	3.70811	3.80492	3.95273	4.33082	3.75242	4.39837	4.10462	4.01172	4.17272
Q9P2M7	CGN		2.05084	1.88973
Q0VF96	CGNL1	4.69687	4.72795	4.77968	5.32475	4.9032	5.20983	5.01002	5.01158	4.9796
Q99674	CGREF1	2.44702	2.33266	2.6346	2.70987	2.23093	2.63853	2.13214	2.41187	1.80815
Q96JM3	CHAMP1	3.9923	4.26361	3.91146	4.37114	3.96637	4.21916	4.26676	4.1104	4.24125
P28329	CHAT		1.71143		2.27802					1.32907
Q9Y6H1	CHCHD2	5.33772	5.34422	5.24629	3.76609	3.40839	3.97243	5.23228	5.1533	5.26063
Q9NX63	CHCHD3	6.93287	6.96781	6.89621	6.81457	6.50107	6.89591	6.84397	6.87647	6.96173
Q9BRQ6	CHCHD6	4.01814	3.71818	3.80067	3.51661	3.60689	3.65211	3.72617	3.66845	3.53401
Q86WJ1	CHD1L	4.38252	4.22791	3.98631	3.56754		3.19804			4.33748
O14647	CHD2			1.54106	2.58197	1.11929	2.24782	1.0435		1.56971
Q12873	CHD3		3.97544	3.46709		3.42679	1.30764	3.75015	3.45024	3.96348
Q14839	CHD4	5.91435	5.8767	5.91027	6.02099	5.7786	6.0326	5.85692	5.90702	5.84754
Q8TDI0	CHD5	6.84793	6.84019	6.84347	6.86522	6.53803	6.84444	6.81347	6.85538	6.79623
Q9P2D1	CHD7		3.63458	3.50244		5.11722	6.20721	5.74895		4.07829
O96017	CHEK2				2.56782		2.68727	2.52169	2.55979	1.82801
Q8IWX8	CHERP	4.77203	4.65253	4.6611	4.61757	4.19611	4.68266	4.75153	4.72816	4.64358
P36222	CHI3L1				1.26772		0.966563
Q9BWS9	CHID1	5.31498	5.28433	5.28094	5.4835	5.13505	5.46361	5.25191	5.27442	5.29404
P35790	CHKA	2.35368	1.92251	2.27808		2.51399	2.57867	2.49174	2.72523	2.59323
Q9Y259	CHKB	5.41759		5.40622	5.83594	3.22117	5.96594	5.45169	5.67057	5.44385
P24386	CHM	3.20918	2.8915	2.80965	3.32773	3.24912	3.64112	3.26673	3.12029	3.15342
P26374	CHML	1.08178	1.18588	1.66775	1.60261	1.2677	1.7526	1.40183	1.87978	1.67617
Q9HD42	CHMP1A	5.50273	5.51727	5.53004	5.82235	5.527	5.88709	5.51702	5.48073	5.53119
Q7LBR1	CHMP1B	5.22549	5.07193	5.31633	5.10543	4.91446	5.087	5.1565	4.90422	5.14328
O43633	CHMP2A	4.36666	4.79182	4.87436	5.24176	4.94682	5.00688	4.72963	4.83505	4.96069
Q9Y3E7	CHMP3	4.53623	4.21075	4.47465	4.57627	4.32063	4.6144	4.75181	4.70669	4.66378
Q9BY43	CHMP4A	3.97603	3.85375	3.90683	3.93337	3.45165	3.99022	4.01091	3.98673	3.96967
Q9H444	CHMP4B	7.25119	7.12331	7.19149	7.17556	6.80489	7.14191	7.30597	7.18265	7.19065
Q9NZZ3	CHMP5	4.88074	5.10076	5.07153	5.49148	5.22143	5.54665	5.19331	5.04461	5.21504
Q96FZ7	CHMP6	5.03456	4.93747	4.83851	5.14498	4.84831	5.23221	5.25196	5.28153	5.07648
Q8WUX9	CHMP7	1.60802	2.17529		2.27008	1.87361	2.43797	2.81071	2.77989	2.18568
Q9UHD1	CHORDC1	4.63425	4.88701	4.83121	4.93215	4.5627	4.77996	5.03201	5.15061	4.92445
Q99653	CHP1	5.37644	5.36817	5.30824	5.44033	5.00406	5.39447	5.15425	5.23461	5.09007
Q8IZ52	CHPF	5.5955	5.56029	5.7178	5.71639	5.40322	5.61489	5.58692	5.60731	5.5546
Q9P2E5	CHPF2	4.03237	4.16666	4.1173	4.27981	3.91751	4.28244	4.076	3.82315	3.90882
Q9NRG0	CHRAC1	3.07466	2.71509	2.49244	3.19717	2.66256	2.95542	2.81471	3.10641	2.85613
P08172	CHRM2	2.08667	1.83708	1.61593	2.68195	2.45342	2.34677	3.30534	3.25603	3.32682
Q8NCH0	CHST14	4.29915	4.26213	4.2994	4.19373	3.80426	4.19461	4.21113	4.12243	4.16587
Q9Y4C5	CHST2	3.33427	3.57745	3.52937	3.94653	3.38708	4.20585	3.69383	3.35907	3.69629
Q86X52	CHSY1	3.67811	3.68683	3.69586	3.67231	3.36933	3.55233	3.59568	3.62477	3.50775
Q70JA7	CHSY3	2.63102	2.43091	2.45703	2.74015	2.30636	2.73953	2.54732	2.5292	2.50956
Q9Y3Y2	CHTOP	4.85369	4.9646	4.74411	5.14083	4.84456	5.2823	5.23778	5.19734	5.09639
O15111	CHUK	0.560898	0.818332	0.692352	0.165907	0.107653	1.4857	0.996739	0.880176	0.833799
Q8WUH1	CHURC1	3.82475	3.63015	3.85256	4.02549	3.58379	4.06054	3.87579	4.01024	4.04981
O76071	CIAO1	5.16833	5.20906	5.13205	5.17413	4.85193	5.39052	5.29422	5.30982	5.38646
Q9Y3D0	CIAO2B	6.38894	6.38432	6.34243	6.76651	6.35143	6.68142	6.30646	6.3574	6.25186
Q9H6Q4	CIAO3	3.15824	3.33174	3.29621	3.34672			3.22946	3.41127	2.50846
Q6FI81	CIAPIN1	5.28441	5.22996	5.01349	4.87359	4.33348	4.85145	5.43706	5.35362	5.42715
O75339	CILP	4.62613	4.86657	4.72435	4.34747	4.20923	4.6288	3.77216	3.92822	3.57827
Q14011	CIRBP	6.94742	6.8283	6.90897	6.7158	6.1898	6.5953	6.92525	6.92273	6.92888
Q9NZ45	CISD1	3.80936	3.76713	3.79078	2.91473	2.93441	3.10997	2.87632	3.00207	3.11837
Q8N5K1	CISD2	6.39072	6.39373	6.4045	6.48578	6.09143	6.44634	6.12514	6.16122	6.07606
Q07065	CKAP4	11.548	11.5494	11.5359	11.5755	11.283	11.5437	11.5698	11.5819	11.5984
Q14008	CKAP5	6.00276	6.02376	6.03405	6.03865	5.71202	6.04099	6.09379	6.08742	6.10092
P12277	CKB	8.42857	8.42772	8.35931	7.90928	7.57452	7.9163	8.54698	8.58279	8.62257
P06732	CKM	4.76969	4.96139	4.93294	4.31898	4.12639	4.39311	5.70657	5.83778	5.72399
P61024	CKS1B	3.67655	3.78105	3.78948	3.41339	3.25612	3.61804	4.13206	4.24096	4.23946
P33552	CKS2	1.68102	3.46617	2.67873	2.04925	2.31481				2.67517
Q7Z460	CLASP1	3.52686	3.53523	3.45982	3.56347	3.26597	3.48021	3.60832	3.54003	3.56844
O75122	CLASP2	4.22612	4.2604	4.17027	4.28014	3.95615	4.36032	4.2954	4.1864	4.26531
Q96S66	CLCC1	5.05012	4.91818	5.04297	5.3482	4.92364	5.185	5.03347	5.10364	5.07332
P51795	CLCN5	3.95623	4.19258	4.36419	4.11263	3.69257	4.06087	3.89539	3.9594	3.98476
P51798	CLCN7	5.84363	5.71487	5.65109	5.96693	5.572	5.79661	5.3771	5.37565	5.49348
O95832	CLDN1	5.9347	6.02794	6.04525	5.581	4.62099		4.28341		4.5684
O75508	CLDN11	4.65635	4.57334	4.16737	5.24351	4.72981	5.22361	5.27052	5.32347	5.43154
P56747	CLDN6	4.31653	4.61004	4.41477			4.09493	4.15154	3.94554	3.97495
Q9NY35	CLDND1	2.36656	2.185		3.39699	2.49368		3.14477	3.03779	2.70927
Q2KHT3	CLEC16A		2.57577	2.68421	2.9674	2.33766				2.3492
O00299	CLIC1	9.54235	9.5671	9.51083	9.9156	9.56655	9.92453	9.69822	9.69592	9.75109
O95833	CLIC3	3.37723	3.31508	3.43779	4.46253	4.00046	4.12278	3.80852	3.08697	3.37603
Q9Y696	CLIC4	10.5959	10.563	10.54	11.0217	10.684	11.0524	10.9037	10.8508	10.8169
Q14677	CLINT1	5.4723	5.42114	5.43244	5.53213	5.18484	5.53925	5.42753	5.44602	5.46975
P30622	CLIP1	4.6005	4.51953	4.57128	4.9925	4.67866	5.00879	4.82888	4.87502	4.77308
Q9UDT6	CLIP2	4.43931	4.4819	4.49831	4.67817	4.2799	4.56588	4.32079	4.34116	4.41783
Q9H6B4	CLMP	3.51487	3.5215	3.48346	3.76519	3.27959	3.86002	3.57948	3.45508	3.5892
O75503	CLN5	3.57428	3.65783	3.5297	4.05748	3.88387	4.12686	3.71904	3.64924	3.72312
P54105	CLNS1A	5.61831	5.62022	5.69846	5.94268	5.83493	5.80716	5.64802	5.81013	5.89491
Q92989	CLP1	2.64608	2.83627	2.54498	3.34533	2.69759	3.4133	2.67767	2.64228	2.92076
Q9H078	CLPB	6.9514	6.83624	6.74475	6.89061	6.56743	6.96721	6.70498	6.58632	6.6226
Q16740	CLPP	5.53779	5.47378	5.497	5.85336	5.63694	6.04263	5.6807	5.76013	5.76965
O96005	CLPTM1	4.42193	4.5228	4.43953	4.74297	4.41155	4.74145	4.68804	4.67259	4.58488
Q96KA5	CLPTM1L	4.67821	4.55393	4.67157	4.54615	4.22208	4.46121	4.47636	4.56817	4.39624
O76031	CLPX	3.1762	3.17942	3.21565	3.27317	2.92614	2.79692	3.38326	3.45699	3.25781
P09496	CLTA	8.04519	8.09193	8.01164	8.14197	7.72054	8.18468	8.04532	8.10445	8.10003
P09497	CLTB	7.03821	7.05811	7.14729	7.21824	6.7146	7.20446	7.10019	7.10655	7.13971
Q00610	CLTC	10.507	10.4521	10.4577	10.3792	9.99365	10.3803	10.4126	10.4157	10.4331
P53675	CLTCL1	8.51577	8.39965	8.28805	8.69648	8.4148	8.84866	8.11272	8.21369	8.16959
P10909	CLU	5.50057	5.55423	5.57691	5.03853	4.64717	4.98659	4.41437	4.48097	4.44725
O75153	CLUH	4.14199	4.09366	4.16459	4.46658	3.99759	4.50336	4.49664	4.4093	4.47277
Q8NFW8	CMAS	5.52964	5.53136	5.51647	5.27708	5.04063	5.17024	5.09079	5.19431	5.11108
Q96DG6	CMBL	6.04276	6.03528	5.97917	6.18039	5.95445	6.36597	6.06165	6.00274	6.08752
Q7Z7K0	CMC1	6.12539	6.13802	6.21827	6.3654	5.93218	6.3606	6.01912	5.94573	6.04236
Q9NRP2	CMC2	3.81411	4.18522	4.18967	3.51528	3.40872	4.07651	4.04699	4.18782	3.88897
P56277	CMC4	3.06013	2.95014	2.93671	3.36231	2.67628	3.47718	2.97257	2.90957	2.80501
Q99788	CMKLR1	3.97814	4.05371	3.95731		3.26067	2.84771			3.38981
P30085	CMPK1	7.41757	7.32347	7.36606	6.53841	6.19579	6.54766	7.21476	7.21853	7.26455
Q5EBM0	CMPK2	2.35129	2.55428	2.33771	5.12247	4.72682	5.07347	2.78454	3.06388	2.54751
Q9BQ75	CMSS1	2.40514	1.9662	1.86806	2.56728	2.11286	2.42287	2.00275	2.24268	2.53459
Q9NX76	CMTM6	6.54968	6.35777	6.48806	6.85655	6.39334	6.83722	6.61463	6.45213	6.47185
Q8N1G2	CMTR1	5.39797	5.45435	5.31102	5.38357	5.28803	5.11754	5.28841	5.37449	5.19269
P62633	CNBP	5.93428	5.87438	5.87027	6.01319	5.60507	5.86566	6.06177	6.01593	5.99706
Q96KP4	CNDP2	8.34955	8.3698	8.28138	8.55735	8.18857	8.53637	8.38046	8.40252	8.39667
Q8N9A8	CNEP1R1	2.05149	2.27265	2.30544	2.37313	2.17831	2.45665	2.87224	3.0139	2.9926
Q9P003	CNIH4	7.20607	7.17903	7.14587	6.70544	6.49387	6.85061	6.91813	6.92589	6.88729
P51911	CNN1	8.45178	8.44608	8.41261	8.11587	7.77365	8.0672	8.57434	8.76399	8.74306
Q99439	CNN2	8.93284	8.91364	8.95747	8.6544	8.31772	8.67859	8.99016	9.00432	8.97701
Q15417	CNN3	8.24289	8.25882	8.27542	8.266	7.91445	8.15417	8.50294	8.52927	8.51829
Q9H8M5	CNNM2	3.5197	3.48648	3.84403	4.27401	3.85733	4.2231	3.86169	3.91432	3.74156
A5YKK6	CNOT1	5.9539	6.02616	6.02185	5.90544	5.48315	5.80125	5.9934	5.96868	5.91807
Q9H9A5	CNOT10	2.5986	2.5832	2.72386	3.25182	2.93095	2.94974	2.79486	2.94049	2.80832
Q9UKZ1	CNOT11	4.19158	4.4416	4.23958	4.86909	4.51938	4.80953	4.29785	3.75957	3.73976
Q9NZN8	CNOT2	4.22266	4.40511	4.34284	4.57903	4.35961	4.73392	4.45007	4.30107	4.44169
O75175	CNOT3	4.45942	4.48205	4.53915	4.69019	4.29852	4.57233	4.45125	4.62276	4.49583
Q96LI5	CNOT6L	2.37146					2.10298	2.26779	2.66236	2.6423
Q9UIV1	CNOT7	3.47493	3.70221	3.55092	3.74918	3.59502	3.8613	3.54054	3.61336	3.54915
Q9UFF9	CNOT8	3.48605	3.56864	2.90362	3.05952	2.86437	3.47527	2.95769	3.59864	3.34614
Q92600	CNOT9	4.90579	4.81916	4.89468	4.87978	4.40721	4.91356	4.87931	4.83252	4.86588
P09543	CNP	6.2723	6.1753	6.1955	6.59097	6.273	6.6705	6.38774	6.33508	6.31628
Q9Y2B0	CNPY2	8.54434	8.5169	8.56259	8.52174	8.17124	8.58712	8.3871	8.42957	8.44329
Q9BT09	CNPY3	5.41767	5.33769	5.40548	5.53669	5.19944	5.52618	5.4729	5.41158	5.44998
Q8N129	CNPY4	6.43776	6.49738	6.52477	6.583	6.10604	6.42953	6.375	6.48303	6.37919
P78357	CNTNAP1	4.88134	4.89426	4.92799	5.02198	4.76975	5.08187	4.92583	4.86893	4.86007
Q9Y2R0	COA3	5.1118	5.02421	5.02322	5.37085	4.71347	5.2921	5.09044	4.97496	4.83181
Q9NYJ1	COA4	3.60676	3.81169	3.82232	3.92995	3.76203	3.9654	4.35622	4.32032	4.0187
Q5JTJ3	COA6	4.65769	4.53623	4.61664	4.36578	3.96198	4.52452	4.23234	4.22856	4.22261
Q96BR5	COA7	1.01149	1.32353	1.50961	1.58776	0.170065	1.28632	2.08124	1.88518	1.60358
Q13057	COASY	5.9902	5.88397	5.94733	5.83541	5.50597	5.96961	5.6407	5.59961	5.72807
Q53SF7	COBLL1	5.69033	5.5936	5.63826	6.11483	5.9082	6.16648	6.10036	6.01265	6.03021
Q8WTW3	COG1	4.72279	4.64441	4.75056	4.63061	4.20118	4.78375	4.63233	4.63653	4.67905
Q14746	COG2	3.68514	3.4732	3.62843	3.41207	3.14727	3.50857	3.41551	3.23819	3.23724
Q96JB2	COG3	5.35958	5.40132	5.47417	5.62733	5.1606	5.67035	5.48269	5.36657	5.46011
Q9H9E3	COG4	4.20959	4.30301	4.26549	4.38297	3.97193	4.29288	4.35622	4.27122	4.23018
Q9UP83	COG5	4.71301	4.70953	4.62793	4.93068	4.61566	5.10057	4.65235	4.59341	4.52569
Q9Y2V7	COG6	5.07472	5.06646	5.16169	5.16621	4.944	5.1751	4.98081	4.96069	5.04518
P83436	COG7	3.60516	3.6025	3.63057	3.90435	3.62219	3.84888	3.71052	3.70644	3.79991
Q96MW5	COG8	3.07702	3.06218	3.06734	3.08606	2.68829	3.11149	2.96823	2.98653	2.95287
P38432	COIL	4.96987	4.77247	4.92007	4.92035	4.77252	4.92731	5.08813	5.09678	4.98676
P12107	COL11A1	10.6005	10.5522	10.5869	10.8211	10.4919	10.822	10.5398	10.5559	10.5578
P13942	COL11A2	9.73377	9.47728	9.38725	10.1333	10.0703	10.1902	9.30114	8.97004	9.23171
Q99715	COL12A1	6.38034	6.23918	6.33859	5.71622	5.43455	5.8498	6.01691	6.01667	6.00789
Q05707	COL14A1	7.22752	7.19784	7.20878	7.22072	6.88371	7.26516	6.99313	6.99387	7.00643
P39059	COL15A1	7.93376	7.87241	7.89506	7.40696	6.96649	7.3861	7.22503	7.25206	7.22033
Q07092	COL16A1	3.42974	3.58299	3.67328	3.67287	3.23709	3.55879	3.19209	3.16016	3.06325
P39060	COL18A1	7.82853	7.86823	7.85676	8.03734	7.69656	7.98631	7.76833	7.79585	7.81376
Q14993	COL19A1	6.99116	6.89983	6.8874	7.0563	6.62615	6.82199	6.26552	6.5327	6.35
P02452	COL1A1	12.5025	12.537	12.5591	13.1629	12.7908	13.1236	12.6708	12.7158	12.7147
P08123	COL1A2	10.5173	10.5121	10.516	10.8469	10.5246	10.8737	10.5827	10.5987	10.6257
Q96P44	COL21A1	4.7403	4.73666	4.70934	4.72602	4.49246	4.72144	4.63927	4.53612	4.5152
P02458	COL2A1	10.55	10.5547	10.5402	10.7399	10.4725	10.7915	10.539	10.5456	10.6468
P02461	COL3A1	12.4353	12.4876	12.4637	13.0178	12.6837	12.9807	12.5317	12.5561	12.5837
P02462	COL4A1	8.01394	8.02565	8.05706	8.78494	8.41713	8.69597	7.74817	7.76207	7.81644
P08572	COL4A2	7.96465	8.01369	8.04436	8.12589	7.71027	8.18979	7.7145	7.59093	7.59714
P20908	COL5A1	9.72156	9.6953	9.68438	9.9636	9.61827	9.97334	9.67631	9.70911	9.67692
P05997	COL5A2	9.59758	9.62621	9.64787	10.256	9.91308	10.216	9.75629	9.8098	9.82086
P25940	COL5A3	8.23595	8.36409	8.21658	9.3465	9.09947	9.36819	8.21377	8.43903	8.50574
P12109	COL6A1	9.74025	9.76219	9.75448	9.6223	9.19702	9.5704	9.30223	9.268	9.25738
P12110	COL6A2	9.62368	9.60609	9.59985	9.3143	8.95058	9.32402	8.84947	8.87711	8.85714
P12111	COL6A3	9.64291	9.62767	9.62089	8.63047	8.2716	8.64343	8.52474	8.53524	8.52392
A6NMZ7	COL6A6		1.35467		2.65565	1.03715	1.5171	2.02116	1.64871	2.18026
P27658	COL8A1	7.22681	7.54811	8.02204	8.23	7.85976	8.30741	7.68348	7.57828	7.7293
Q14050	COL9A3	4.0538	4.11128	4.15063	4.62996	4.3111	4.67984	4.16184	4.11312	4.15716
Q5KU26	COLEC12	3.53613	3.45683	3.64913	3.79674	3.42162	3.59394	3.59494	3.63127	3.65139
Q8NBJ5	COLGALT1	8.44998	8.47526	8.45164	8.40403	7.97818	8.42493	8.24761	8.25547	8.28698
Q8N668	COMMD1	4.42441	4.78958	4.60445	5.20496	4.29225	4.86791	4.77064	4.82948	4.77933
Q9Y6G5	COMMD10	5.02605	4.98377	5.03827	5.24535	5.01996	5.52301	4.96205	5.05275	5.01905
Q86X83	COMMD2	3.893	3.8091	3.82139	3.39152	2.86035	3.30044	3.89919	3.87756	4.02865
Q9UBI1	COMMD3	5.06265	5.08518	5.02449	5.33509	4.9544	5.34015	5.15352	5.15329	5.2232
Q9H0A8	COMMD4	3.7274	4.21263	4.03589	4.53656	4.18743	4.39102	4.48898	4.28854	4.47832
Q9GZQ3	COMMD5	2.85791	2.80572	2.92887	3.54321	2.95099	3.44393	2.98719	3.08902	3.11913
Q7Z4G1	COMMD6	5.38355	5.3973	5.32623	5.70369	5.38387	5.67003	5.51838	5.45071	5.52081
Q86VX2	COMMD7	4.08303	4.15746	4.17963			3.92749	4.17195	3.81119	4.00366
Q9NX08	COMMD8	4.8826	4.86446	4.96904	5.45325	4.91388	5.29013	5.05072	5.04758	5.04118
Q9P000	COMMD9	3.65959	3.54782	3.59738	3.74261	3.27297	3.62508	3.65288	3.51945	3.68385
P21964	COMT	7.22143	7.23364	7.2731	7.26198	6.89302	7.24572	7.20438	7.14273	7.24671
P53621	COPA	9.43911	9.41354	9.42058	9.15496	8.80217	9.16656	9.34555	9.36466	9.37772
P53618	COPB1	8.65434	8.6267	8.6087	8.5003	8.14265	8.51452	8.67888	8.67554	8.67799
P35606	COPB2	9.36135	9.35938	9.32544	9.42647	9.07355	9.44669	9.44639	9.43454	9.44166
O14579	COPE	8.22672	8.14156	8.20628	8.24969	7.80449	8.23624	8.30092	8.26844	8.35795
Q9Y678	COPG1	8.35953	8.36082	8.33773	8.58879	8.23018	8.58713	8.44057	8.42185	8.42427
Q9UBF2	COPG2	7.1949	7.15567	7.07215	6.81719	6.5802	6.97054	7.07097	7.12504	7.11649
P61201	COPS2	6.41288	6.38121	6.38104	6.387	5.70776	6.27284	6.31794	6.36306	6.4018
Q9UNS2	COPS3	6.46256	6.2461	6.38056	6.02722	5.69462	6.02689	6.3653	6.3884	6.39858
Q9BT78	COPS4	7.34851	7.24509	7.19725	7.14654	6.74745	7.11637	7.23439	7.20876	7.27746
Q92905	COPS5	5.59007	5.60359	5.75657	5.73163	5.31094	5.64339	5.61412	5.63839	5.53833
Q7L5N1	COPS6	6.59906	6.57314	6.53377	6.63025	6.23375	6.66489	6.48955	6.52844	6.58785
Q9UBW8	COPS7A	6.36125	6.26869	6.15384	6.36239	6.11233	6.16595	6.44462	6.37532	6.40091
Q9H9Q2	COPS7B	4.94813	4.80155	4.80561	4.66254	4.21169	4.48951	4.91865	4.83454	4.87951
Q99627	COPS8	6.17441	6.14675	6.15632	6.65374	6.07586	6.41477	6.14302	6.24279	6.25482
P61923	COPZ1	7.5582	7.50381	7.49157	7.45803	7.07741	7.51251	7.39786	7.43613	7.44746
Q9P299	COPZ2	7.6632	7.74986	7.74852	7.9972	7.51335	7.98577	7.6654	7.66443	7.65395
Q5HYK3	COQ5	2.57357	2.64405	2.43236	2.54182	2.09913	2.0283	2.11983	2.07811	2.18664
Q8NI60	COQ8A	2.96872	2.90747	2.90156	2.27705	1.92577	2.38995	1.83726	1.99506	1.81314
Q96D53	COQ8B	2.14278	2.27473	2.27321	2.67697	1.82402	2.58281	2.19524	2.20365	2.20708
O75208	COQ9	2.75375	2.89162	2.94178	2.94328	2.26559	3.09922	2.68112	2.66623	2.63138
P31146	CORO1A	3.31026	3.15374	2.78384	3.44678	3.34793	3.76687	3.86183	3.83333	3.77819
Q9BR76	CORO1B	7.44681	7.39281	7.53276	7.63376	7.26605	7.61843	7.52875	7.49434	7.52723
Q9ULV4	CORO1C	7.98365	7.96556	8.00291	7.54396	7.19856	7.62108	7.93469	8.03236	7.98978
Q92828	CORO2A	4.20848	3.94872	3.9827	4.18095	3.63869	4.33691	4.06155	3.99846	4.01994
P57737	CORO7	4.44934	4.49189	4.49079	4.89465	4.50277	4.66576	4.68413	4.56544	4.453
Q14019	COTL1	8.40569	8.35927	8.45622	8.47795	8.1943	8.48733	8.37107	8.40601	8.40031
Q96I36	COX14				2.12855	2.1644		2.03117	2.02653
Q7KZN9	COX15	5.68206	5.4396	5.60528	5.98251	5.45309	6.12772	5.26646	5.02496	5.37493
Q14061	COX17	5.05283	5.13977	5.0415	5.32646	4.73341	4.89126	4.8678	4.90008	5.00794
Q5RI15	COX20	5.11136	5.05078	5.12225	5.03478	4.63782	5.11866	4.87156	4.85778	4.97588
P13073	COX4I1	7.96722	7.92856	7.97583	7.41426	6.94426	7.20665	7.82615	7.91658	7.89125
P20674	COX5A	8.21028	8.18657	8.23706	8.04263	7.80257	8.08473	8.09554	8.16834	8.04671
P10606	COX5B	7.25157	7.27406	7.22441	6.43611	6.05965	6.61691	7.12179	7.13054	7.07305
P14854	COX6B1	7.6744	7.78218	7.75048	7.23044	6.99942	7.41042	7.77183	7.76761	7.56612
P09669	COX6C	6.14127	6.20065	6.20288	6.16458	5.77363	6.10039	6.07222	6.07221	6.14337
P14406	COX7A2	8.76889	8.68614	8.69802	9.04333	8.66663	8.9878	8.76033	8.6752	8.68052
O14548	COX7A2L	4.8859	4.7883	4.79713	4.70734	4.43831	4.63836	4.66786	4.76036	4.65035
P15954	COX7C	5.98665	6.14709	6.98082	7.2282	6.94908	7.82754	7.74024	7.07255	7.21922
P10176	COX8A	7.66652	7.34143	7.30304	7.90346	7.58338	7.79926	7.05967	7.02499	7.56737
Q9UI42	CPA4		1.70746	1.70551	3.03637	2.30446	2.75122	2.61659	2.68341	2.58399
O75976	CPD	5.74568	5.78473	5.75896	5.31138	4.91596	5.31631	5.41304	5.36478	5.37769
Q9H799	CPLANE1	8.25017	8.09801	8.15965	7.77839			7.65795	7.87702	8.0505
Q96FN4	CPNE2	3.87351	3.62176	3.555	3.40413	3.53042	3.56123	3.59135	3.74646	3.6324
O75131	CPNE3	7.66104	7.72073	7.66419	7.38654	7.01572	7.34724	7.2458	7.2277	7.21688
P36551	CPOX	5.71586	5.77123	5.7879	5.1318	4.72089	5.15522	5.06436	5.04132	5.05984
Q9BRF8	CPPED1	5.66734	5.56109	5.62862	6.05595	5.71765	5.96024	5.77992	5.81782	5.62472
Q9Y646	CPQ	3.40491	3.69007	2.58105	3.01071	3.00757	3.20458	2.95846	2.78859	2.5522
P31327	CPS1	3.75279	3.86103	3.71596	2.18743	1.70016	2.2621	2.13382	2.2377	2.18556
Q10570	CPSF1	7.7543	7.78543	7.8931	7.85249	7.361	7.67728	7.77276	7.83001	7.77474
Q9P2I0	CPSF2	4.48841	4.39131	4.51101	4.36928	4.07929	4.40214	4.60753	4.61868	4.46131
Q9UKF6	CPSF3	4.97779	4.93266	4.89638	4.93936	4.79105	5.00685	4.94961	5.0154	4.99494
O95639	CPSF4	3.50825	3.51518	3.39223	3.71215	3.33303	3.74709	3.23408	3.33566	3.44247
Q16630	CPSF6	7.31875	7.29709	7.3011	7.27135	7.02837	7.43414	7.55532	7.47737	7.49499
Q8N684	CPSF7	5.61899	5.60787	5.57892	5.61813	5.32457	5.66092	5.50893	5.51259	5.48349
P50416	CPT1A	5.66462	5.53887	5.61373	5.69784	5.20411	5.66398	5.51983	5.61489	5.52147
P23786	CPT2	4.88094	4.77292	4.75483	4.58315	4.296	4.55238	4.61197	4.55261	4.54321
Q9H3G5	CPVL	5.62028	5.57677	5.63777	5.60641	5.24354	5.63809	5.60157	5.59401	5.59931
Q66K79	CPZ	2.19502	2.14254	2.25194	2.23802	2.01638	2.5046	1.83043	2.12085	2.10544
P29373	CRABP2	2.8859	2.98524	3.20895	4.03665	3.5857	3.90848	3.64515	3.71081	3.53455
Q6ZU35	CRACD	3.14776	2.90158	3.18225	3.21503	2.842	3.24095	3.28777	3.39668	3.49989
P78560	CRADD	1.95293	1.90255	1.6714	1.04601			1.21331	1.90756	2.12333
P43155	CRAT	5.70114	5.59418	5.57646	5.41941	5.00912	5.31899	5.2003	5.15686	5.19008
Q5IJ48	CRB2	2.66635	2.7005	2.65715	3.52898	3.26674	3.69651	3.43234	3.73658	3.69206
Q96SW2	CRBN	3.22241	3.34337	2.6456	3.79972	2.96582	4.00841	3.58051	3.56329	3.04068
P16220	CREB1	5.33317	5.04436	5.15096	5.49808	5.19031	5.55799	5.0703	5.19052	5.12347
Q96BA8	CREB3L1	1.90932	1.64652	2.70262	1.94357	1.69932	2.74512	3.08465	3.20825	2.44858
Q92793	CREBBP	3.17925	3.11004	3.47036	3.08505	2.64854	2.88179	2.53282	2.81494	2.9355
Q96HD1	CRELD1	5.58614	5.60532	5.52477	5.14621	5.02519	5.23777	5.16228	5.30544	5.14233
Q6UXH1	CRELD2	5.8571	5.84495	5.84457	5.77681	5.41211	5.36752	5.63477	5.684	5.6837
P52943	CRIP2	5.58814	5.5642	5.51415	5.80145	5.43877	5.84842	5.93269	6.00547	6.01214
Q9H0B8	CRISPLD2	4.1415	4.18732	4.16564	5.04376	4.55136	4.87893	3.98107	4.25662	4.13172
P46108	CRK	6.88969	6.77661	6.78703	6.94866	6.64091	6.87706	6.76962	6.77235	6.80531
P46109	CRKL	6.53539	6.52615	6.55708	6.67347	6.40417	6.71871	6.45628	6.53952	6.49873
Q8IUI8	CRLF3	2.04437			2.43154	1.95449	2.17995	1.07735		1.6397
Q14194	CRMP1	2.81895	2.90788	2.97496	2.38504	2.2681	2.85038	3.15603	3.13561	3.12678
Q9BZJ0	CRNKL1	3.69608	3.69523	3.59992	3.706	3.36252	3.79325	3.4568	3.54123	3.45067
Q5TZA2	CROCC	2.96979	2.89203	2.85323	3.33058	2.90622	3.61644	2.95027	2.59995	2.57071
Q9UKG9	CROT	2.91461	2.90953	2.80186	2.3629	0.417157	3.49454		3.04894	1.97808
O75718	CRTAP	8.88963	8.8289	8.83685	8.91955	8.65632	8.96206	8.73388	8.73376	8.78455
Q6UUV9	CRTC1	2.9777	3.38539	3.21722	3.61596	3.18231	3.67434	3.56577	3.0027	2.9815
P02511	CRYAB	5.92315	5.84575	5.88068	6.01345	5.70818	6.0401	6.39829	6.30012	6.33358
Q9Y2S2	CRYL1	5.64201	5.6338	5.55598	5.52404	5.42612	5.27363	5.06472	4.94512	4.81542
A6NIL9	CRYM-AS1	2.84602	2.82416	2.75938		-1.7013	-1.54719	-0.516648	-0.420853	-0.199172
Q08257	CRYZ	8.31152	8.30795	8.33915	7.72118	7.48313	7.88072	7.92765	8.05312	7.97169
O95825	CRYZL1	4.02457	4.01972	3.93065	4.09058	3.79346	3.95718	3.85054	3.87342	4.04602
O75390	CS	8.5035	8.48606	8.56055	8.33974	8.06552	8.29998	8.40837	8.36576	8.42582
O75534	CSDE1	5.83122	5.8398	5.80793	6.28593	6.01937	6.30269	6.31537	6.25657	6.2852
P55060	CSE1L	7.83315	7.81412	7.86235	7.95216	7.6297	7.9462	7.90642	7.9439	7.94068
Q8N6G5	CSGALNACT2	3.51218	3.42464	3.56521	2.28021	2.49398	2.64735	2.75097	2.74694	2.94611
P41240	CSK	5.75773	5.80592	5.74115	5.86393	5.37626	5.81149	5.86503	5.82661	5.80069
P48729	CSNK1A1	5.90358	5.82422	5.95797	5.7734	5.36916	5.61608	5.90455	5.94829	5.94077
P48730	CSNK1D	4.30886	4.42055	4.49213	4.78088	4.47389	4.7144	4.78797	4.71539	4.86215
Q9HCP0;Q9Y6M4	CSNK1G1;CSNK1G3	2.82029	2.45288	2.29521	2.71696	1.72703	2.59757	2.72626	2.6689	2.59326
P68400	CSNK2A1	6.19383	6.11842	6.09495	5.91366	5.62152	6.03213	6.16397	6.17417	6.18858
P19784	CSNK2A2	4.08088	4.06259	3.96961	4.04064	3.48162	3.88678	4.15116	4.11481	4.12647
P67870	CSNK2B	6.57111	6.51702	6.45977	6.70812	6.37022	6.70784	6.51421	6.52942	6.52649
Q6UVK1	CSPG4	5.321	5.30148	5.1616	4.99373	4.65865	4.93137	4.90267	4.80249	4.92894
P21291	CSRP1	8.95177	8.97532	8.92245	8.63031	8.28106	8.63197	9.09171	9.178	9.03161
Q16527	CSRP2	9.24169	9.27675	9.20897	9.83257	9.52549	9.83992	9.782	9.73914	9.77204
P50461	CSRP3	3.0119	3.13108	3.02932	2.35732	1.96036	2.2123	3.99468	3.92823	4.01405
P01034	CST3	4.31168	4.33745	4.2303	5.44389	4.92986	5.07174	5.06867	5.01885	4.97745
P04080	CSTB	7.38205	7.39886	7.48424	7.79811	7.49376	7.78691	7.52482	7.49676	7.47082
Q05048	CSTF1	5.32441	5.18932	5.26477	5.27704	4.91715	5.33755	5.33274	5.26115	5.25333
P33240	CSTF2	6.42052	6.34231	6.35764	6.56371	6.26186	6.55799	6.38104	6.43371	6.37826
Q9H0L4	CSTF2T	4.11603	4.24354	4.45932	4.65625	4.10153	4.75464	4.32209	4.65943	4.46933
Q12996	CSTF3	5.27054	5.20505	5.24382	4.99508	4.70635	5.04736	5.17915	5.07094	5.09703
Q13363	CTBP1	7.04024	6.92708	6.96397	7.06904	6.70683	7.05304	6.916	6.94043	6.96228
P56545	CTBP2	7.43729	7.39073	7.40748	7.33161	6.83207	7.27258	7.23558	7.24538	7.24964
Q01459	CTBS	3.71251	3.66546	3.40401	3.91821	3.50633	4.06801	3.22654	2.9938	3.13936
P49711	CTCF	3.99497	3.81504	3.91383	4.13456	4.05546	4.06733	3.8913	3.899	3.66371
O95476	CTDNEP1	5.50846	5.41299	5.49124	5.65507	5.32031	5.7732	5.48281	5.44377	5.48731
Q9Y5B0	CTDP1	3.39757	3.46587					3.21259	3.22631	3.38178
P32929	CTH	4.17986	4.2651	4.32377	3.90564	3.61687	3.84238	3.74939	3.87766	3.85708
Q96CG8	CTHRC1	8.3678	8.35497	8.31706	8.00994	7.78287	8.30578	8.07727	8.07143	8.08856
O43310	CTIF	2.39745	2.52309	2.4076	3.08318	2.82829	3.07327	2.97175	3.1229	2.91496
P35221	CTNNA1	8.24256	8.21596	8.21052	8.08043	7.70159	8.07333	8.29507	8.29209	8.32661
Q9UBT7	CTNNAL1	3.27748	2.75463	3.03206	4.04586	3.62332	3.85364	3.94067	3.81139	3.42842
P35222	CTNNB1	7.3878	7.45102	7.42868	7.43871	7.03554	7.37696	7.44188	7.44754	7.44872
Q8WYA6	CTNNBL1	5.38788	5.29686	5.44474	5.50467	5.17797	5.52833	5.29692	5.31274	5.25636
O60716	CTNND1	7.16422	7.13491	7.11545	7.06481	6.75449	7.09514	7.15091	7.13795	7.15451
P17812	CTPS1	5.87047	5.83643	5.86373	5.92112	5.59054	5.99745	5.91995	5.9629	5.88704
Q9NRF8	CTPS2	6.04741	5.97183	6.0026	6.06964	5.72578	5.96786	5.77612	5.73159	5.71703
Q6PD62	CTR9	3.80396	3.56343	3.58148	3.8405	3.28543	3.3204	4.08119	3.92447	3.76093
P10619	CTSA	7.24399	7.18175	7.15672	6.89556	6.54304	6.86471	6.67399	6.82787	6.66106
P07858	CTSB	9.62312	9.6427	9.65275	9.23735	8.89766	9.25604	9.20635	9.22158	9.21166
P53634	CTSC	6.33628	6.29926	6.26552	6.01047	5.6441	5.90601	5.48347	5.41851	5.42543
P07339	CTSD	9.4472	9.41734	9.46269	9.2487	8.88425	9.22914	9.14779	9.10559	9.09905
Q9UBX1	CTSF	3.23844	3.1827	2.97728	3.41021	3.12855	3.3214	3.02188	3.26003	3.09159
P09668	CTSH	6.52995	6.43836	6.42473	6.24774	5.931	6.34165	5.73548	5.68202	5.6245
P07711	CTSL	5.71141	5.67128	5.71492	5.64503	5.34803	5.62799	5.25278	5.29386	5.30339
P43234	CTSO		1.50187	1.6602	2.4385	2.36812	2.89097	1.2984	2.02188	1.60468
Q9UBR2	CTSZ	8.29671	8.27738	8.23843	8.09194	7.70504	8.03992	7.95773	7.92856	7.95201
Q14247	CTTN	8.41297	8.41721	8.4163	8.53184	8.16247	8.51587	8.48228	8.50328	8.49017
Q9P2B4	CTTNBP2NL	2.29556	2.00725	1.96651	2.70038	1.74751		2.27299	2.3512	1.89287
Q7Z7A3	CTU1	2.55142	2.33384	2.68256	2.84994	2.34634	2.76301	2.54576	2.585	2.53169
Q2VPK5	CTU2			2.71959			2.22364	2.66542	2.45335	2.78966
Q13616	CUL1	5.55335	5.52348	5.51295	5.58719	5.17479	5.5774	5.51216	5.50231	5.45853
Q13617	CUL2	6.33175	6.29984	6.28982	6.23342	5.84429	6.33832	6.28399	6.3563	6.34443
Q13618	CUL3	6.37622	6.4114	6.41528	6.25269	5.80382	6.26194	6.28218	6.29424	6.3262
Q13619	CUL4A	5.50218	5.58504	5.47249	5.29665	4.95553	5.33762	5.45349	5.53272	5.44677
Q13620	CUL4B	5.08925	4.94813	4.92805	5.19811	4.77959	5.30373	5.06277	5.00575	4.8848
Q93034	CUL5	5.06687	5.16187	5.01843	5.14219	4.67949	5.04414	5.07301	5.13011	5.10416
Q14999	CUL7	4.54643	4.64449	4.45748	4.6782	4.40198	4.83382	4.58067	4.67544	4.60331
O60888	CUTA	6.73984	6.61563	6.85909	6.71652	6.41763	6.48946	6.79232	6.69205	6.84214
Q9NTM9	CUTC	4.35287	3.79362	4.2678			3.05016	3.87986		4.02216
P39880	CUX1	3.44446	3.48105	3.63858	4.11038	3.92078	3.82958	4.06881	4.27555	4.04208
Q13948	CUX1	5.32455	5.23368	5.22231	5.43303	5.10053	5.54111	5.38447	5.38358	5.41254
Q9P013	CWC15	4.0733	4.04891	4.09435	4.21637	3.73819	3.98739	4.12828	4.06939	3.96169
Q9HCG8	CWC22	3.13724	2.87227	3.0767				3.94032	3.76125	3.97115
Q6UX04	CWC27	2.99508	2.9546	2.92269	3.3304	3.15307	3.33135	3.19533	3.21737	3.3385
Q69YN2	CWF19L1	3.43013	3.37056	3.28346	3.14864	2.78901	3.0788	3.21531	3.31028	3.0891
P78310	CXADR	4.79944	4.51528	4.59486	4.50929	4.08334	4.74319	4.47965	4.40611	4.41893
P02778	CXCL10				4.81293	5.00999	5.20886
Q8TB03	CXorf38	3.14057	3.29413	3.29103	3.75208	3.19663	3.71573	3.35139	3.10797	3.3968
Q9P0U4	CXXC1	2.31635	1.46091	1.50905	2.81923	2.60938	2.49174	1.11291	1.78099	2.0666
O14569	CYB561D2	3.29841	3.25254	3.22103	3.00714	2.66955	2.86916	2.85445	3.20458	3.1206
P00167	CYB5A	5.85201	5.78408	5.71556	5.76081	5.39857	5.74606	5.24102	5.18098	5.27785
O43169	CYB5B	6.8276	6.84092	6.82148	6.83736	6.52076	6.89021	6.89785	6.83286	6.85216
Q9UHQ9	CYB5R1	5.47656	5.40872	5.42787	5.34213	5.16006	5.43352	5.28532	5.25992	5.14088
Q6BCY4	CYB5R2	7.09529	7.06722	7.05433	7.11313	6.66223	7.00802	6.9331	6.91376	6.94643
P00387	CYB5R3	8.56926	8.54311	8.5324	8.46087	8.1669	8.37763	8.48102	8.46429	8.38207
Q53TN4	CYBRD1	4.86153	5.07747	4.70836	5.43774	5.18579	5.51702	5.06297	5.13375	4.98838
P08574	CYC1	5.76186	5.69895	5.79593	5.90514	5.60592	5.82191	5.86614	5.76263	5.82472
P99999	CYCS	7.23373	7.17259	7.21959	6.20239	5.75186	6.20146	6.81161	6.79437	6.79407
Q7L576	CYFIP1	7.44628	7.43124	7.45951	7.33769	7.06933	7.30194	7.3257	7.29608	7.38478
Q96F07	CYFIP2	1.81971	1.79895	1.80364	2.1423	2.81385	0.327916	2.43284	2.34635	2.52795
Q8WWM9	CYGB	4.97502	5.0623	4.93692	5.41269	5.05978	5.25542	5.04406	5.02249	5.08803
Q6ZMK1	CYHR1	3.78121	4.08432	3.99308	4.42205	3.98762	3.86205	3.73128	3.3608	3.80335
Q9NQC7	CYLD	3.65188	3.88959	3.15155	4.03515	3.68901	4.03894	3.34554	3.64193	3.07303
Q6UW02	CYP20A1	3.52121	3.53303	3.36698	3.47739	3.19225	3.46638	3.32894	3.378	3.25288
Q07973	CYP24A1	4.83989	4.75571	4.75852	4.64546	4.2316	4.55554	4.93479	4.65093	4.82399
Q02318	CYP27A1	3.33912	3.34555	3.1823	2.64756	2.63406	2.98593	1.85789	2.28411	1.27225
Q96SQ9	CYP2S1	0.834575	0.914197	0.836785	1.34258	0.871517	1.1947	1.02058	1.14237	1.15493
Q8TAV3	CYP2W1	2.13206	2.07071	1.06115	2.93759	2.78106	3.21659	2.62697	2.42904	2.82602
P24462	CYP3A7	2.35236	2.36451	2.11764
Q16850	CYP51A1	5.71529	5.60504	5.7723	6.07492	5.7045	6.0973	6.0267	6.04218	6.03805
Q9H0Q0	CYRIA	1.52972		2.30825	1.25953	0.806101				1.36606
Q9NUQ9	CYRIB	6.50093	6.62739	6.60645	6.76429	6.46385	6.7416	6.72919	6.64124	6.64954
Q99418	CYTH2	3.49213	2.975	3.27991	3.3728	3.00307	3.61652	3.52345	3.13499	3.39361
Q9NWV4	CZIB	6.46485	6.49797	6.47409	6.59712	6.33376	6.76707	6.58864	6.54206	6.51803
Q9Y4D1	DAAM1	3.26556	3.20777	3.05786	3.57087	3.3581	3.55823	3.38167	3.49164	3.50054
P98082	DAB2	6.59222	6.52437	6.51052	6.74442	6.37609	6.7865	6.64371	6.64705	6.66881
Q5VWQ8	DAB2IP	2.17649	2.16705	2.39677	2.60495	2.59854	2.69393	2.52826	2.40601	2.67305
Q96B18	DACT3	2.73005				2.66975		2.73398	2.80863	2.6314
P61803	DAD1	8.89157	8.85838	8.92654	8.86656	8.44612	8.84302	8.74189	8.73274	8.7624
Q14118	DAG1	2.9833	3.01911	3.23853	3.72926	3.04747	3.87455	3.57073	3.3611	3.41313
Q8NCG7	DAGLB	1.23838	1.10248	0.0857986				0.694784	0.747442	1.20439
P51397	DAP		0.911917	0.915649				1.56399	1.60762	1.33731
P51398	DAP3	4.89879	4.98494	5.08159	4.90394	4.72853	4.96956	5.23262	5.15484	5.11648
P53355	DAPK1	3.09197	2.87271	2.83458	3.68015	3.43634	3.5915	3.38315	3.35275	3.50942
O43293	DAPK3	5.61012	5.59968	5.65019	5.93299	5.71455	5.80058	5.90189	5.82225	5.85936
P14868	DARS1	8.53559	8.5249	8.53951	8.44272	8.02568	8.43072	8.32462	8.30335	8.34768
Q6PI48	DARS2	3.94064	4.03403	4.1064	4.47426	4.09879	4.40221	4.0227	4.10667	4.12941
Q96EP5	DAZAP1	6.46834	6.53579	6.55814	6.6322	6.29576	6.55124	6.63249	6.62864	6.65932
P07108	DBI	7.92482	8.016	7.90248	7.49691	7.24499	7.65106	7.74935	7.81689	7.92049
Q16643	DBN1	8.17413	8.14449	8.17971	8.28116	7.88975	8.2903	8.25783	8.29614	8.26459
Q9UJU6	DBNL	7.76804	7.76373	7.72718	7.66998	7.36803	7.80368	7.68914	7.62094	7.63781
Q9UK59	DBR1	4.18522	4.21105	3.9135	4.17081	4.00458	3.97257	4.08398	4.17075	4.11924
P11182	DBT	6.79171	6.83669	6.79961	6.53228	6.22612	6.59024	6.44627	6.34934	6.5348
Q9Y4B6	DCAF1	5.68653	5.59872	5.64759	6.17841	5.87805	6.42409	5.39941	5.29999	5.50422
Q9NV06	DCAF13	1.88074	2.05587	1.94922	2.78023	2.58209	2.14324	2.28994	2.40896	2.17634
Q58WW2	DCAF6	1.17673			2.35565	1.5905	2.33032	0.752104	1.57374	2.02875
P61962	DCAF7	4.05782	4.20887	4.20873	4.55215	4.24742	4.57088	4.44182	4.43606	4.39605
Q5TAQ9	DCAF8	3.09137	3.06923	3.05913	2.57859	2.40961	2.48727	2.98925	2.91446	2.84356
Q8WVC6	DCAKD	5.79854	5.68076	5.64769	5.55258	4.88165	5.28146	5.61046	5.62676	5.60135
P81605	DCD	2.22089	3.22738	2.01743	4.03869	4.04122	4.32146	4.149	3.80909	3.63907
P27707	DCK	4.04264	3.98373	4.15497	3.89034	3.34491	3.79305	4.36601	3.84207	4.11986
Q8N568	DCLK2	0.319299	1.13692		1.91631	1.76292	1.68971		2.12037
P07585	DCN	6.54595	6.58173	6.66558	6.95558	6.622	6.97042	6.85497	6.80666	6.83678
Q9NPI6	DCP1A	2.88913	2.79851	2.7684	2.78254	2.49292	2.86272	2.8163	2.53218	2.74928
Q96C86	DCPS	6.01862	5.96621	6.00629	5.96279	5.56513	5.87046	5.63785	5.66046	5.72513
P32321	DCTD	4.69516	4.66611	4.83978	3.50555	3.62149	3.5175	4.9444	5.0489	5.01284
Q14203	DCTN1	6.90696	6.88118	6.82424	7.05571	6.70869	6.99492	6.92249	6.91604	6.92189
Q13561	DCTN2	8.02637	7.9839	7.94206	8.00467	7.65929	8.02869	8.08559	8.02315	8.04457
O75935	DCTN3	6.97735	6.92506	6.96656	7.22434	6.8499	7.24836	7.09501	7.03703	7.07585
Q9UJW0	DCTN4	6.09975	6.06657	6.10705	6.34281	5.88995	6.27934	6.16284	6.19369	6.13462
Q9BTE1	DCTN5	5.11798	5.09119	5.09022	5.42747	5.06766	5.2866	5.12093	5.15363	5.12238
O00399	DCTN6	5.17883	4.98283	5.09316	5.3997	5.08848	5.32253	4.87375	5.21302	5.26071
Q9H773	DCTPP1	4.33002	4.39877	4.41523	4.26535	4.07581	4.32622	4.52947	4.62279	4.70293
Q96GG9	DCUN1D1	4.15262	4.2789	4.298	4.44268	3.93385	4.53411	4.35643	4.38736	4.38181
Q8IWE4	DCUN1D3	4.73758	4.66365	4.6633	4.69818	4.48563	4.79295	4.46035	4.48374	4.45553
Q9BTE7	DCUN1D5	4.55828	4.71701	4.65247	4.1065	3.83138	4.07752	4.29434	4.35511	4.35466
Q7Z4W1	DCXR	4.75005	4.67104	4.78743	4.99902	4.74127	5.16403	4.65777	4.62748	4.54761
Q9BW61	DDA1	4.22976	4.34384	3.98536	4.82096	4.41806	4.67596	4.59278	4.54644	4.45058
O94760	DDAH1	4.70952	4.70239	4.70725	4.4978	4.12623	4.73895	4.6784	4.71082	4.76041
O95865	DDAH2	7.13265	7.12937	7.12034	7.12823	6.70408	7.10738	6.99478	7.02007	7.03275
Q16531	DDB1	8.0671	7.99671	8.01135	7.88147	7.47484	7.86135	8.06669	8.04147	8.03731
Q92466	DDB2	3.3757	3.39949	3.2401	2.55767	2.40681	2.69229	2.64968	2.73511	2.63024
Q5TDH0	DDI2	4.78565	4.75203	4.75806	5.02183	4.78047	5.1464	4.763	4.82325	4.83807
P39656	DDOST	9.24896	9.22732	9.23098	9.30602	8.86354	9.27138	8.90972	8.97381	8.99289
Q16832	DDR2	4.72568	4.66993	4.58152	4.52404	4.53008	4.58846	4.78414	4.74132	4.61639
Q96HY6	DDRGK1	5.70472	5.76415	5.66756	5.59966	5.37723	5.67238	5.67463	5.63121	5.70323
P30046	DDT	8.14429	8.3163	8.34647	7.9666	7.66735	8.15203	8.07423	8.09972	8.09732
Q92499	DDX1	7.66604	7.53003	7.57163	7.40707	7.04902	7.38747	7.48429	7.47129	7.47042
Q13206	DDX10	2.42816	1.97726	1.88683	3.04901	2.38723	2.69007	2.43588	2.55819	2.47544
Q92841	DDX17	9.10548	9.11629	9.15555	9.00543	8.63883	9.00988	9.1035	9.11697	9.11573
Q9NVP1	DDX18	5.43105	5.36843	5.45859	5.50027	5.21101	5.58976	5.54613	5.52107	5.59281
Q9NUU7	DDX19A	6.74497	6.6846	6.73518	6.84022	6.50024	6.88837	6.8523	6.83008	6.81728
Q9UMR2	DDX19B	4.73294	4.65853	4.61293	4.66697	4.5193	4.93498	4.82284	4.88438	4.7335
Q9UHI6	DDX20	4.46503	4.09327	5.10442	3.86547	6.37522	4.41198	4.56048	4.3133	4.28666
Q9NR30	DDX21	6.81951	6.74934	6.70244	7.23484	6.89926	7.25423	7.292	7.28863	7.27853
Q9BUQ8	DDX23	6.05009	6.0602	6.10078	6.25911	5.89154	6.26284	6.02573	6.00255	6.01715
Q9GZR7	DDX24	2.77871	2.74498	2.70763	3.38202	2.93522	2.87889	2.90946	3.01582	2.88836
Q96GQ7	DDX27	4.58095	4.58425	4.59683	4.55775	4.27178	4.61214	4.79534	4.6582	4.71527
O00148	DDX39A	6.34328	6.27377	6.45689	6.49641	6.02709	6.55374	6.54002	6.53362	6.66755
Q13838	DDX39B	8.71862	8.72731	8.68257	8.81061	8.4794	8.82161	8.66221	8.71738	8.71128
O00571	DDX3X	8.31318	8.3252	8.31351	8.38174	8.01366	8.3682	8.45975	8.49664	8.45662
Q9UJV9	DDX41	3.38679	3.32399	3.34299	3.56326	3.15475	3.67523	3.3778	3.62277	3.48352
Q86XP3	DDX42	6.07034	5.97268	6.04215	5.99946	5.79432	5.98918	5.99087	6.03714	6.02894
Q7L014	DDX46	6.35573	6.32866	6.37115	6.27251	5.9434	6.3593	6.30074	6.30434	6.26027
Q9H0S4	DDX47	3.55462	3.54229	3.58019	3.78223	3.14602	3.21369	3.93596	4.02002	3.91983
Q9Y6V7	DDX49	6.73464	6.79108	6.69332	6.60913	5.89561	6.77084	6.88474	7.23189	7.12999
P17844	DDX5	7.31919	7.2895	7.33206	7.50156	7.2061	7.5128	7.75695	7.74573	7.69795
Q9BQ39	DDX50	4.59203	4.50218	4.54114	4.6892	4.26319	4.60063	4.69394	4.68431	4.62706
Q8N8A6	DDX51	1.71823				2.11415	2.69031	2.59366	2.26164	2.37107
Q9Y2R4	DDX52	3.16707	3.1054	3.09594	3.37712	3.0653	3.41868	3.18928	3.12996	3.29862
Q8TDD1	DDX54	4.93837	4.92717	4.92675	5.07777	4.57451	5.16391	4.85788	4.67064	4.87319
Q8NHQ9	DDX55	0.0846854	0.245785	0.379521	0.401702	0.0906942	-0.302777	0.178756	0.600377	0.0061368
Q9NY93	DDX56	2.41869	2.46461	2.41136	3.20647	2.78848	3.13214	2.73175	2.54702	2.74959
O95786	DDX58	2.54484	2.65006	2.72981	5.24794	4.95353	5.3677	3.50923	3.50966	3.44972
P26196	DDX6	6.78188	6.68082	6.71606	6.83233	6.45122	6.82529	6.94698	6.92703	6.9371
Q8IY21	DDX60	2.17242	2.00844	1.28222	3.157	3.03258	3.30124	1.86107	1.58252	1.09182
Q5H9U9	DDX60L				3.70124	2.48866	2.91978	3.2716	2.79713
Q16698	DECR1	7.3839	7.41901	7.36896	7.21794	6.85365	7.1542	7.25436	7.26039	7.19238
Q9NUI1	DECR2	2.56702	2.86888	2.6655	3.2574	2.98797		2.88419		2.20706
O15121	DEGS1	4.0066	4.05442	4.01989	4.64852	4.22028	4.52819	4.3725	4.29173	4.2817
P35659	DEK	6.742	6.56369	6.7148	7.04633	6.6472	7.00396	6.95962	6.9495	6.99346
Q8TCE6	DENND10	4.06725	4.09699	3.81286	4.27039	4.18005	4.33523	4.07526	4.17659	4.12559
P78524	DENND2B	4.96594	4.59975	4.55318	4.4506	4.18053	4.59316	4.70344	4.27712	4.50201
Q5VZ89	DENND4C	3.10861	3.06957	3.1096	3.47067	3.23272	3.5038	3.23209	3.16042	3.4205
Q6IQ26	DENND5A	6.27604	5.98061	6.14919	6.70325	6.58482	6.68493	6.09371	6.02347	6.0408
Q6ZUT9	DENND5B				2.24764	2.23798	2.3825	2.12836	1.82471	1.90958
Q8IWF6	DENND6A	3.37283	3.31053	3.43958	3.53753	3.37033	3.54772	3.41565	3.27856	3.32934
O43583	DENR	6.30565	6.35848	6.37921	6.5985	6.22831	6.60599	6.35428	6.38306	6.40402
Q9Y315	DERA	4.64841	4.65418	4.63991	4.69166	4.43877	4.73613	4.44685	4.57223	4.51215
Q9BUN8	DERL1	5.36246	5.42322	5.38877	5.42826	4.95012	5.28625	5.28957	5.48033	5.33664
Q9GZP9	DERL2	6.13149	5.93641	6.04495	6.42042	6.00055	6.4263	6.17015	6.28977	6.14182
P0CG12	DERPC		2.17491					3.12079		2.73974
P17661	DES	10.1113	10.0733	10.0863	9.8011	9.44826	9.8059	9.86706	9.90887	9.90169
Q6ICB0	DESI1	3.58645	3.61139	3.52234	4.11577	3.73762	3.75337	3.74301	3.71361	3.91247
Q9BSY9	DESI2	3.87428	3.74528	3.58452	4.27781	4.04006	3.99863	4.14453	3.50231	3.83373
O00273	DFFA	5.78938	5.8819	5.83704	5.73638	5.41642	5.6069	6.09044	6.09475	5.9161
P23743	DGKA	5.31348	5.40834	5.34406	5.28256	4.91646	5.25273	5.30723	5.31149	5.41691
P52824	DGKQ	1.40783	1.61344	1.8252	2.63122	1.80091	2.22605	1.8239	1.71398	1.63427
Q7Z3D6	DGLUCY	3.56389	3.5877	3.38204	4.04461	3.79492	4.05543	3.78438	3.68786	3.72172
Q16854	DGUOK	2.99684	3.32767	2.82017	2.81083			2.57222	2.56566	2.61422
Q15392	DHCR24	5.63861	5.47007	5.53492	5.59323	5.27391	5.80604	5.94036	5.96345	5.78254
Q9UBM7	DHCR7	6.99848	7.04557	7.08364	6.63524	6.20277	6.62092	7.09155	7.14143	7.17288
P00374	DHFR	4.70761	4.24106	4.17182	4.61271	3.96862	4.38693	4.4974	4.39478	4.5576
P49366	DHPS	2.59101	2.41587	2.02036	2.58351	2.17939	2.67395	2.27121	2.83311	2.73699
Q96LJ7	DHRS1	5.46401	5.4317	5.36238	5.42587	4.84865	5.41082	5.15413	5.16181	5.21407
Q9BTZ2	DHRS4	4.88736	4.85591	4.94306	4.52938	4.61606	4.59083	4.82847	4.85993	4.94545
Q9Y394	DHRS7	6.24327	6.14938	6.15206	6.21788	5.87035	6.23035	5.95484	5.91616	5.94335
Q6IAN0	DHRS7B	3.70381	4.22075	4.16597	3.87158	3.38891	3.86373	4.2398	4.32116	4.23053
Q96HY7	DHTKD1	3.15901	3.24716	3.1685	2.96607	2.82366	3.01487	3.04469	3.20422	3.04362
O43143	DHX15	7.9168	7.88318	7.92651	7.90426	7.51519	7.8511	7.81301	7.82158	7.8441
O60231	DHX16	5.16059	5.34464	5.13322	5.21777	4.8049	5.22721	5.08072	4.89144	5.00445
Q7Z478	DHX29	6.5431	6.43734	6.37846	6.45827	6.14981	6.57065	6.5037	6.52128	6.51114
Q7L2E3	DHX30	4.45749	4.40162	4.50187	4.71351	4.31943	4.71416	4.51029	4.51134	4.60974
Q7L7V1	DHX32	2.84434	2.59244	3.0482	2.94593	2.89771	2.90881	2.96362	2.62638	3.14379
Q9H6R0	DHX33	1.76061	1.68305	1.61575		1.03263	2.36902	1.9364	1.75466	2.11276
Q9H2U1	DHX36	5.58661	5.42701	5.37374	5.31068	5.23777	5.52033	5.76792	5.80563	5.7505
Q8IY37	DHX37	2.35267	2.09184	2.38519	2.89502	2.59783	2.70508	2.52991	2.44361	2.44905
Q92620	DHX38	3.4368	3.44946	3.56189	3.7526	3.35167	3.70062	3.42681	3.37445	3.27555
Q8IX18	DHX40	3.66082	3.61677	3.5923	3.26578	3.14845	3.54626	3.48162	3.35834	3.45163
Q6P158	DHX57	3.68037	3.88285	3.62672	3.95921	3.36187	4.15202	3.96477	3.82954	3.96919
Q14562	DHX8	3.35254	3.41972	3.1369	3.50658	3.26192	3.35972	2.95866	3.27594	3.01861
Q08211	DHX9	8.65159	8.67948	8.63723	8.4862	8.17343	8.49508	8.63517	8.64687	8.63924
Q9NR28	DIABLO	6.01005	5.96599	6.0112	6.04292	5.7093	5.98907	5.85431	5.8715	5.87824
O60610	DIAPH1	4.93623	4.97111	4.94562	4.93207	4.6066	4.97265	4.77642	4.89518	4.88469
O60879	DIAPH2	6.70646	6.52244	6.54172	6.89177	6.54197	6.81789	6.4236	6.39403	6.43539
Q9NSV4	DIAPH3	3.23823	2.75033	3.4327			3.78264	1.99427		2.55094
Q9UPY3	DICER1	4.72423	4.65904	4.65844	5.04564	4.73123	5.02948	4.73166	4.74357	4.7366
Q9BTC0	DIDO1	2.90732	3.05455	2.55068	3.12603	2.81567	3.17808	3.06145	2.69736	2.79392
Q9UNQ2	DIMT1	3.45172	3.69538	3.63703	3.84415	3.70597	3.68095	3.84537	4.01534	4.04072
P55073	DIO3	3.94873	3.54416	3.85323	3.35157	3.97982	4.37122	3.75202	3.84941	3.65186
Q14689	DIP2A	2.8677	2.95716	3.12095	3.17645	2.74943	3.11622	3.19486	3.04602	3.30066
Q9P265	DIP2B	3.5453	3.35157	3.38691	3.73046	3.46755	3.84478	3.73327	3.56069	3.63471
Q9Y2E4	DIP2C	2.70651	2.07087	2.58614	3.04123	2.71207	3.16955	2.94176	2.94342	2.85002
Q8NDZ4	DIPK2A	4.35839	4.32197	4.41376	4.64117	4.32043	4.50079	4.58807	4.68489	4.65349
Q9Y2L1	DIS3	5.99546	5.90966	5.77921	5.89045	5.49615	5.76814	5.77539	5.87789	5.85672
Q8IYB7	DIS3L2	3.06733	2.84398	3.00975	3.45523	3.12645	3.47891	3.18712	3.01279	3.10845
O60832	DKC1	6.2865	6.29907	6.26982	6.25898	5.93984	6.36696	6.23983	6.20971	6.19364
P10515	DLAT	7.10792	7.00807	7.02555	6.89833	6.52289	6.95597	6.96692	6.97041	6.94902
P09622	DLD	7.53126	7.48804	7.48055	6.78958	6.452	6.77183	6.96607	7.00735	6.95973
Q12959	DLG1	5.60898	5.5424	5.49525	5.48241	5.23949	5.53609	5.43481	5.44986	5.40799
Q92796	DLG3	1.61028	2.23072	1.95114	2.93689	2.25016	2.30806	1.95509	2.17967	1.44614
Q9Y2H0	DLGAP4	4.94448	4.90289	4.88663	5.15197	4.67471	5.06289	4.99656	5.01667	5.00913
Q15398	DLGAP5	1.34506		1.34756	1.28917	0.951403	0.948505	1.71726		1.97872
P80370	DLK1	8.42898	8.44082	8.51068	8.47462	8.14289	8.38927	8.04603	8.0006	7.99102
P36957	DLST	7.2396	7.20609	7.2234	7.31719	7.00223	7.24291	7.19979	7.12748	7.10489
Q99766	DMAC2L	3.08788	3.11685	3.09275	2.5013	2.26571	2.73913	2.71383	2.69329	2.72691
Q9NPF5	DMAP1	3.28975	3.14047				2.23276	2.40965	3.19046	3.21129
P11532	DMD	4.41087	4.41209	4.45089	5.0027	4.541	5.1542	5.20165	5.27334	5.17066
Q9Y485	DMXL1	7.24154	7.12676	7.12179	7.23763	6.90195	7.2378	6.93482	6.87636	6.97883
Q96MX6	DNAAF10	2.22675	3.03445	2.66067	3.7926	2.53362	3.60592	2.80135	2.53665	3.11018
Q86Y56	DNAAF5	3.41667	3.33215	3.28569	3.22186	2.98599	3.31561	3.37208	3.39237	3.39957
Q9UFH2	DNAH17	1.24963	1.80577	2.37253	4.6954	4.36423	4.5064	3.26457	3.2199	3.04669
Q9P225	DNAH2	6.97714	7.01982	7.07108	8.47996	8.22399	8.75305	7.27596	7.14745	7.21298
Q96JB1	DNAH8	5.61936	5.55895	5.67069	5.40506	5.17179	5.17818	5.13028	5.03438	5.12015
P31689	DNAJA1	6.51203	6.56215	6.44996	7.05738	6.7208	7.1182	6.86382	6.84777	6.82501
O60884	DNAJA2	7.46607	7.42998	7.39073	7.46314	7.12888	7.43601	7.47421	7.41434	7.39847
Q96EY1	DNAJA3	5.3159	5.49697	5.44931	5.12256	4.86001	5.2768	5.29961	5.2143	5.24727
P25685	DNAJB1	5.90428	5.85553	5.91503	6.27764	5.95162	6.30279	6.07945	6.14865	6.07305
Q9UBS4	DNAJB11	8.77267	8.71119	8.7173	8.75269	8.46284	8.71442	8.59357	8.57774	8.54035
Q9NXW2	DNAJB12	2.50136	2.5674	2.93376	3.52113	3.12022	3.33056	3.05953	3.34712	3.11102
Q8TBM8	DNAJB14	1.05652	0.990418	0.990841	1.94523	1.28004	1.97847	1.50078	1.75177	1.78886
P25686	DNAJB2	4.43976	4.40993	4.10613	4.98403	4.31589	4.70359	4.56465	4.41764	4.3927
Q9UDY4	DNAJB4	5.16947	5.0602	5.11576	4.9888	4.75872	5.28809	5.47084	5.30681	5.33819
O75190	DNAJB6	4.85882	4.82752	4.83861	4.96206	4.61514	4.81143	4.9571	5.10723	5.00498
Q96KC8	DNAJC1	5.07796	5.01106	5.03123	5.17582	4.86725	5.17514	4.87302	4.89727	4.80872
Q8IXB1	DNAJC10	5.85965	5.98306	5.85685	5.52285	5.38419	5.41741	5.89621	5.88252	5.87913
Q9NVH1	DNAJC11	5.33974	5.37631	5.34258	5.58355	5.21479	5.62655	5.30826	5.29683	5.32028
O75165	DNAJC13	5.8918	5.84621	5.88744	6.02834	5.68112	6.06823	5.77883	5.83553	5.80796
Q9Y2G8	DNAJC16		1.97628	1.72803	1.703	1.59552	1.72158	1.76129	1.73128	1.87323
Q9NVM6	DNAJC17	3.9534	3.9407	3.98193	4.14455	3.62547	3.88253	3.93594	3.76577	3.91411
Q96DA6	DNAJC19	4.56191	4.48368	4.69204	2.87187	2.96416	3.24423	4.45852	4.22259	4.31148
Q99543	DNAJC2	3.76613	3.7246	3.74378	3.48119	3.34857	3.64651	3.90605	3.90771	4.01981
Q5F1R6	DNAJC21	3.60291	3.87759	3.86897	4.14531	3.74625	4.10652	3.95093	3.842	3.68277
Q9H1X3	DNAJC25	2.97335	2.88551	3.03636	3.6906	3.24061	3.1623	2.99372	2.78409	3.17585
Q13217	DNAJC3	6.1923	6.07873	6.10972	6.02601	5.6082	5.90026	5.86116	5.8381	5.76791
Q9H3Z4	DNAJC5	4.6079	4.56141	4.66165	4.29636	4.38446	4.68938	4.49703	4.44749	4.45093
O75061	DNAJC6	2.22308	2.13356	2.18552	2.26157	2.16745	2.32128	2.28273	2.29095	2.27825
Q99615	DNAJC7	5.01087	4.94923	4.99091	5.29682	4.98327	5.1977	5.41924	5.31151	5.29048
O75937	DNAJC8	5.46889	5.48135	5.43496	5.54166	5.22436	5.50649	5.58485	5.60325	5.47351
Q8WXX5	DNAJC9	5.60015	5.64088	5.5617	5.64812	5.347	5.62381	5.56464	5.54515	5.56731
O00115	DNASE2	5.60998	5.46757	5.55538	5.84694	5.5315	5.80663	5.40584	5.28157	5.15027
Q5SXM8	DNLZ	3.84275	3.96377	3.75821		3.66354	3.95172	4.05737	4.19722	3.98828
Q05193	DNM1	4.10379	4.10383	4.11188	4.14357	3.81988	4.04371	4.20023	4.0345	4.09286
O00429	DNM1L	6.19099	6.18226	6.15894	6.36973	6.05439	6.39552	6.26274	6.25234	6.23737
P50570	DNM2	7.50546	7.493	7.47562	7.56529	7.25797	7.58719	7.40149	7.36956	7.40469
Q9UQ16	DNM3	3.54751	3.63834	3.70787	3.83036	3.16137	3.85444	3.92966	3.85767	3.86258
Q6XZF7	DNMBP	4.30476	4.4073	3.0789	3.99951	3.58891		4.04944	3.27719	3.8343
P26358	DNMT1	7.81999	7.79684	8.03799	8.29975	7.87719	8.39124	8.24841	8.32343	8.15168
Q9Y6K1	DNMT3A	2.97691	3.11684	2.84478	3.17856	2.9808	3.4254	3.26888	3.19244	3.14827
Q9ULA0	DNPEP	6.2944	6.13392	6.15666	6.16648	5.96629	6.08032	6.26998	6.22438	6.18772
O43598	DNPH1	5.45869	5.34079	5.44228	5.67356	5.38911	5.44272	5.49408	5.52666	5.47533
Q5QJE6	DNTTIP2	2.52988	2.54003	2.12751	3.00573	2.62519	2.66637	2.63263	2.33331	2.59996
Q14185	DOCK1	4.17056	4.20672	4.24788	4.58483	4.09322	4.60709	4.36075	4.2795	4.28253
Q5JSL3	DOCK11	1.2653	1.19574	1.29843	1.8023	1.67214	2.01693	1.76087	1.73889	1.95852
Q9H7D0	DOCK5	4.22444	4.21551	4.21575	4.61948	4.13395	4.54826	4.21243	4.18007	4.18098
Q96HP0	DOCK6	2.41593	2.31431	1.93371	2.22242	2.33794	2.17084	2.33907	2.66959	2.01876
Q96N67	DOCK7	5.59483	5.5328	5.55952	5.87875	5.50569	5.85366	5.52291	5.51168	5.56256
Q9BZ29	DOCK9	2.76324	2.90158	2.94224	3.37749	2.84858	3.4892	2.93346	2.85548	2.73957
Q9BU89	DOHH	2.94876	2.97646	3.07483	3.62769	3.45788	3.41695	3.33908	3.23655	3.38617
Q99704	DOK1	4.04351	3.99973	3.85875	4.34642	3.93687	4.43192	4.0281	3.98536	4.17101
Q9H3H5	DPAGT1	4.30378	4.32165	4.32072	4.08931	3.77465	4.29869	4.15068	4.17536	3.98941
Q9BVM2	DPCD	4.61953	4.59502	4.67484	4.62261	4.35263	4.56198	4.27705	4.17605	4.37785
Q92785	DPF2	4.0974	4.0736	4.14085	4.3141	4.02808	4.30709	4.17979	4.35051	4.38891
Q92784	DPF3	1.88303	1.71826	1.2347	2.16187	1.38269	1.83767	1.34128	1.68918	1.90122
Q9BZG8	DPH1	3.75469	3.83167	3.93787	4.18862	3.60921	4.41302	3.90785	3.90199	4.03837
Q9BQC3	DPH2	2.72368	2.83577	2.80052	3.09022	2.8277	3.15141	2.9324	2.73947	2.88347
Q9H2P9	DPH5	3.35948	3.26651	3.23424	3.65102	3.18529	3.40284	3.56512	3.35197	3.50252
O60762	DPM1	6.14438	6.02919	6.09971	5.89338	5.64282	5.73008	5.92104	5.96794	5.98447
Q9P2X0	DPM3	6.45073	6.47102	6.40239	6.51039	6.31272	6.64597	6.46442	6.54417	6.58971
Q8N608	DPP10	2.50209	2.70338	2.65049	3.51504	3.33593	3.57382	3.16762	3.40127	3.23632
Q9NY33	DPP3	7.02624	7.08421	7.08794	7.14581	6.81137	7.14283	7.05032	7.0704	7.03153
P27487	DPP4	6.21687	6.16948	6.14148	5.22304	4.94588	5.14185	4.96903	4.9171	5.06878
Q9UHL4	DPP7	6.68873	6.71619	6.65202	6.62817	6.32843	6.57609	6.42185	6.41492	6.41904
Q6V1X1	DPP8	3.51846	3.59328	3.65771	3.91387	3.60594	3.60357	3.32559	3.5673	3.72379
Q86TI2	DPP9	5.91703	5.84014	5.81699	5.99255	5.75897	6.03347	5.65906	5.74588	5.6757
Q2PZI1	DPY19L1	4.44497	4.47794	4.44555	4.57226	4.12867	4.71151	4.43375	4.25467	4.21417
Q7Z388	DPY19L4	2.92008			3.30091	2.87439	3.3242
Q9C005	DPY30	5.49269	5.59515	5.46978	5.82285	5.60388	5.99847	5.50391	5.71354	5.46988
Q16555	DPYSL2	10.5075	10.5511	10.5426	10.5012	10.1354	10.4943	10.3544	10.4091	10.3875
Q14195	DPYSL3	10.4667	10.4195	10.3967	9.90831	9.54015	9.94403	10.267	10.3129	10.3065
O14531	DPYSL4	5.68183	5.90949	5.42009	6.0811	5.50734	5.74899	6.02001	6.02053	6.19398
Q01658	DR1	6.79443	6.86128	6.79888	6.84591	6.56118	6.98712	6.73216	6.59509	6.68453
Q14919	DRAP1	3.8386	3.74774	3.87651	3.9113	3.60969	3.82199	3.78994	3.92728	3.80084
Q9Y295	DRG1	6.4387	6.35435	6.37475	6.64344	6.36509	6.70806	6.53293	6.50876	6.53209
P55039	DRG2	5.4715	5.4567	5.43986	5.68032	5.20014	5.57846	5.52559	5.38836	5.43994
Q9NRR4	DROSHA	6.51219	6.71346	7.10494	6.79324	7.20588	6.90452	6.48004	6.76555	6.55492
Q14574	DSC3	2.07141	2.0358	1.82572	3.55377	3.03961	3.1851	3.22375	2.90444	2.99317
Q14126	DSG2	6.4988	6.42643	6.45622	6.69462	6.41604	6.75452	6.56415	6.58322	6.58207
P15924	DSP	9.15203	9.10245	9.11324	9.46727	9.09823	9.44503	9.37469	9.36753	9.36961
P60981	DSTN	9.41832	9.44444	9.38279	9.57549	9.27193	9.63454	9.72239	9.73591	9.73279
Q8TEA8	DTD1	4.62897	4.45241	4.4815	4.59122	4.17865	4.51786	4.66114	4.618	4.75539
Q8TDB6	DTX3L	3.16902	3.39094	3.23162	4.70718	4.41955	4.73301	4.17004	4.1187	4.16273
P23919	DTYMK	5.48415	5.48804	5.52745	5.79354	5.47683	5.69144	5.62195	5.67817	5.58312
Q9NX74	DUS2	3.09055	3.20805	3.2579	3.48545	3.02376	3.49196	3.27542	2.90537	3.11839
Q9UNI6	DUSP12	2.31745	2.3789	2.45225	3.2787	2.84211	2.65653	2.53822	2.82852	2.62999
Q9BVJ7	DUSP23	4.3317	4.39748	3.98207	4.10841	3.62682	4.06015	3.92146	3.88921	4.15034
P51452	DUSP3	6.77154	6.71933	6.81229	6.80227	6.43128	6.94951	6.86193	6.96981	6.99057
P33316	DUT	6.98274	6.91945	7.02688	6.81499	6.51484	6.83599	6.88405	6.84593	6.89088
O14640;P54792	DVL1;DVL1P1	3.89045	3.84255	4.07982	4.14878	3.64378	4.4072	3.22407	3.98769	3.7153
O14641	DVL2	5.02478	4.79877	4.84084	5.28905	4.89302	5.32574	4.8899	4.83878	4.93003
Q92997	DVL3	4.57964	4.44629	4.42547	4.81843	4.30614	4.41609	4.4221	4.40826	4.34395
Q7RTS9	DYM	3.51404	3.55273	3.61848	4.01349	3.74987	4.11944	3.59993	3.62781	3.63092
Q14204	DYNC1H1	9.0618	9.02632	9.01337	9.05587	8.70345	9.0334	8.98881	8.97911	9.00999
O14576	DYNC1I1	3.24127	2.98033	2.98742	3.33542	2.86656	3.27873	2.91518	3.22765	3.20983
Q13409	DYNC1I2	7.83838	7.80824	7.78718	8.07315	7.69856	8.07307	7.76569	7.83233	7.78357
Q9Y6G9	DYNC1LI1	5.80203	5.70718	5.72306	5.73006	5.45316	5.79333	5.74724	5.75087	5.71847
O43237	DYNC1LI2	7.17861	7.14572	7.12211	7.17293	6.76157	7.0725	7.25952	7.20138	7.19835
P63167	DYNLL1	7.73235	7.71588	7.72151	7.51829	7.18444	7.62429	7.86032	7.98583	7.82537
Q96FJ2	DYNLL2	5.8726	5.95009	5.90299	5.56778	5.22518	5.65073	5.96188	6.00933	5.91834
Q9NP97	DYNLRB1	9.14776	9.17172	9.19219	9.47458	9.17763	9.50208	9.14831	9.13136	9.14378
P63172	DYNLT1	5.00783	4.87759	5.00586	4.87719	4.72738	5.09884	5.10892	5.11949	5.20356
P51808	DYNLT3	4.63045	4.66785	4.5544	5.32424	4.81416	5.18393	4.74299	4.88128	4.73035
Q13627	DYRK1A				3.00691		4.01066	3.50706
Q86Y13	DZIP3	7.43543	7.37724	7.26269	6.85252	6.42882	6.65804	7.42696	7.37254	7.27935
Q5JPH6	EARS2	4.39392	3.87958	3.31692	4.29477	3.95213	4.77064	4.11646	4.42876	4.57167
O00559	EBAG9	1.37197	2.47217			1.78081		2.34977	1.80034	1.67209
Q99848	EBNA1BP2	5.00814	5.07277	5.01251	5.44739	5.03232	5.4049	5.22497	5.21122	5.21324
Q15125	EBP	6.12639	6.15191	6.20053	5.87632	5.69424	5.76559	6.05629	5.92527	5.92491
P42892	ECE1	7.23312	7.19941	7.2007	7.26335	6.88079	7.1512	7.07112	7.07226	7.04072
Q13011	ECH1	8.28611	8.29683	8.27856	7.97671	7.68603	7.8135	8.28729	8.25039	8.262
Q9NTX5	ECHDC1	6.06762	6.05754	5.98315	6.33837	6.06037	6.32516	6.05672	6.12806	6.11674
P30084	ECHS1	8.42961	8.28344	8.32522	7.94726	7.59317	8.02187	8.10435	8.17128	8.08835
P42126	ECI1	5.48808	5.40133	5.37852	4.18272	3.86703	4.29482	4.45704	4.2969	4.44207
O75521	ECI2	5.12441	5.2395	5.25739	5.15797	4.7791	5.11778	5.01413	5.16854	5.16083
Q16610	ECM1	3.44992		3.33469	2.68485	2.34393		2.64156		1.52133
Q5VYK3	ECPAS	6.50845	6.51541	6.53483	6.6505	6.30618	6.61915	6.58678	6.52609	6.5358
Q96F86	EDC3	3.75377	3.9158	4.03282	4.60964	3.95069	4.09786	3.67296	4.0168	4.02071
Q6P2E9	EDC4	5.25961	5.20756	5.22863	5.22752	4.78475	5.17091	5.32929	5.32399	5.30958
Q9BZQ6	EDEM3	4.29704	4.15168	4.11754	4.62657	4.21902	4.65801	4.04488	4.18633	4.1555
O60869	EDF1	6.18599	6.3179	6.19972	6.38365	5.96833	6.28052	6.34457	6.50616	6.46012
O43854	EDIL3	3.13826	3.22858	3.20016	4.03511	2.19676	2.60849	3.25394	3.01579	3.1786
Q15075	EEA1	8.22132	8.23544	8.25888	8.14123	7.80453	8.06997	8.22306	8.21498	8.18767
P68104	EEF1A1	13.1432	13.134	13.1396	13.2735	12.9223	13.2515	13.3065	13.289	13.3272
Q05639	EEF1A2	5.92082	5.80527	5.67897	5.35979	4.9109	5.14045	5.64731	5.49814	5.63094
Q8WVE0	EEF1AKMT1		0.139711			-0.645502		0.949795	0.702707	0.816387
Q5JPI9	EEF1AKMT2	3.99215	3.71697	3.06628	3.2782	3.46412	4.5493	4.0986	3.78801	3.66963
P24534	EEF1B2	8.19574	8.21747	8.16884	8.36911	7.99709	8.34593	8.41867	8.30143	8.26794
P29692	EEF1D	9.11812	9.09897	9.07662	8.80337	8.5341	8.75828	8.95641	8.9477	8.9093
O43324	EEF1E1	6.15798	6.00205	5.93266	6.19364	5.8667	6.25195	5.59714	5.38565	5.62617
P26641	EEF1G	10.7975	10.8381	10.7772	10.297	10.0882	10.399	10.5966	10.5515	10.5503
P13639	EEF2	11.0993	11.1226	11.1462	11.0136	10.6341	10.9816	11.1992	11.2182	11.2477
O00418	EEF2K	2.80746	2.86753	2.87416	3.08177	2.86137	2.91138	2.56555	2.87345	2.68226
P57772	EEFSEC	4.56304	4.66621	4.67635	4.68917	4.36712	4.69261	4.52465	4.59848	4.64366
O95967	EFEMP2	3.29339	3.1519	3.23508	3.58248	3.29339	3.63339	3.09868	3.095	3.11256
Q9BUP0	EFHD1	2.93418	3.13697	3.22027	3.10626	2.86691	3.23587	3.24381	3.25681	3.34978
Q96C19	EFHD2	6.13587	6.03928	6.06125	6.34888	5.9057	6.38523	5.97875	5.96379	5.95926
Q7Z2Z2	EFL1	4.00267	4.32859	4.19259	4.28644	3.9634	4.53162	4.31084	4.34855	4.37371
P98172	EFNB1	6.89621	6.95109	6.90751	7.15413	6.83132	7.21513	6.68465	6.66752	6.69427
P52799	EFNB2	2.62744		2.69222	2.98862	0.857893	3.33668	3.56216	3.11452	3.38059
Q14156	EFR3A	1.53173	1.85816	1.49267	1.96952	1.66382	2.15864	1.5168	1.77418	1.76473
Q15029	EFTUD2	10.6182	10.6239	10.6273	10.5724	10.2055	10.563	10.5034	10.5129	10.523
Q8IUX8	EGFL6	2.73718	2.76989	2.85972	3.31214	3.12805	3.33524	2.83825	2.87329	2.81589
Q63HQ2	EGFLAM	2.60458	2.31937	2.62835	2.28994	2.23148	2.35582	1.88644	2.18713	2.17639
P00533	EGFR	3.15753	3.3165	3.45857	3.58258	3.2527	3.52322	2.95488	2.88223	2.78683
Q9GZT9	EGLN1	3.91861	3.94121	4.0509	4.13737	4.19561	4.01208	3.78554	3.79067	3.7098
Q8NDI1	EHBP1	3.23142	3.26324	3.28532	3.6139	3.18573	3.56972	3.24762	3.59489	3.54098
Q8N3D4	EHBP1L1	4.43784	4.16798	4.16018	4.71574	4.12195	4.54698	4.25642	3.97353	4.13844
Q9H4M9	EHD1	7.01358	7.03862	7.02704	7.42448	7.09258	7.45591	7.09385	7.10386	7.07592
Q9NZN4	EHD2	6.38891	6.32625	6.32078	6.50141	6.17879	6.50782	6.5367	6.4809	6.4574
Q9NZN3	EHD3	6.83537	6.78147	6.94836	7.11168	6.77175	7.05391	6.89014	6.9495	6.97335
Q9H223	EHD4	6.29652	6.2071	6.24081	6.58183	6.23201	6.64413	6.33515	6.42875	6.38624
Q08426	EHHADH	3.74496	3.66053	3.71429	3.36031	3.0021	3.28361	3.45197	3.05755	3.02476
Q9H9B1	EHMT1	3.16916	3.06249	3.01746	3.58562	3.04081	3.3111	3.3525	3.20017	3.40058
Q96KQ7	EHMT2	3.68582	3.26912	3.5471	3.10655	2.10431		3.7221	3.29056	2.81374
O14681	EI24	5.62701	5.5649	5.75061	5.39064	5.21237	5.40282	5.53034	5.44687	5.30109
P41567	EIF1	4.42246	4.20617	4.21552	4.50756	4.15181	4.30779	4.52319	4.50662	4.26476
Q8N9N8	EIF1AD	0.897168	1.80936	1.69178			0.207717	1.82832	1.89643	1.5347
P47813	EIF1AX	6.95654	6.82564	6.80347	7.05084	6.57396	6.92501	6.98123	6.82724	6.86269
O60739	EIF1B	3.92014	3.8922	3.9284	4.1053	3.81013	3.97803	4.31273	4.3992	4.29749
Q9BY44	EIF2A	6.63134	6.59391	6.63971	6.57976	6.28368	6.5964	6.76304	6.73825	6.73109
P19525	EIF2AK2	6.10669	5.9606	5.79457	6.80206	6.51225	6.7717	6.28797	6.15709	6.25701
Q9P2K8	EIF2AK4	3.6921	3.88873	3.84046	3.68408	3.40035	3.82023	3.76724	3.89563	3.82127
Q14232	EIF2B1	6.04833	6.00721	6.03082	6.04987	5.71279	6.05229	5.87526	5.92415	5.94549
P49770	EIF2B2	4.11185	4.19078	4.24658	4.57277	4.12383	4.53626	4.11963	4.07783	4.16792
Q9NR50	EIF2B3	5.56152	5.65796	5.57838	5.82562	5.36858	5.73371	5.67362	5.7093	5.68792
Q9UI10	EIF2B4	4.36309	4.45248	4.5497	5.01368	4.80051	4.95597	4.7893	4.87009	4.69374
Q13144	EIF2B5	6.62305	6.53699	6.56488	6.71627	6.33276	6.74752	6.55566	6.39634	6.60877
P41214	EIF2D	4.46762	4.4714	4.58166	4.76045	4.40788	4.69239	4.53204	4.51072	4.47441
P05198	EIF2S1	8.32502	8.37183	8.36613	8.51519	8.15368	8.46139	8.34242	8.41407	8.38663
P20042	EIF2S2	7.12002	7.13639	7.15206	7.37702	7.02693	7.41288	7.15959	7.12912	7.06812
P41091	EIF2S3	7.77201	7.75656	7.72109	7.79042	7.43885	7.78794	7.82057	7.82187	7.8262
Q14152	EIF3A	7.32583	7.29056	7.27028	7.50513	7.14666	7.4736	7.44575	7.44419	7.43708
P55884	EIF3B	7.45935	7.44826	7.45368	7.55713	7.24347	7.51978	7.53444	7.53189	7.5006
Q99613	EIF3C	7.56226	7.58885	7.60196	7.72154	7.39403	7.74339	7.68242	7.69222	7.73273
O15371	EIF3D	7.39675	7.37436	7.34471	7.60848	7.23953	7.61733	7.60165	7.66275	7.625
P60228	EIF3E	8.10074	7.99112	8.16274	7.8767	7.58164	7.73291	8.13888	8.10982	8.08003
O00303	EIF3F	7.2316	7.23989	7.19359	6.6239	6.31815	6.35603	7.35992	7.44102	7.36226
O75821	EIF3G	7.07924	7.0952	7.0644	7.48241	7.124	7.42198	7.29069	7.29904	7.32713
O15372	EIF3H	8.01433	7.98173	7.9693	7.97969	7.7647	7.86984	8.09675	8.14515	8.15374
Q13347	EIF3I	7.09925	7.1786	7.08357	7.10884	6.71124	7.0491	7.28115	7.40698	7.35773
O75822	EIF3J	7.64866	7.62435	7.61648	7.93477	7.5934	7.94971	7.68117	7.6847	7.67767
Q9UBQ5	EIF3K	7.031	7.10109	7.03775	7.47344	7.15788	7.43951	7.33118	7.32786	7.32141
Q9Y262	EIF3L	7.54149	7.50441	7.55804	7.62797	7.27431	7.60582	7.56768	7.55564	7.5477
Q7L2H7	EIF3M	7.0766	6.87032	6.99844	7.01511	6.81853	6.68592	7.03064	7.14561	7.06661
P60842	EIF4A1	9.69628	9.65006	9.64273	9.57855	9.19102	9.59639	9.74574	9.76031	9.74905
Q14240	EIF4A2	5.80245	5.85188	5.97688	5.88597	5.67368	5.82325	5.69599	5.77184	5.81514
P38919	EIF4A3	7.60508	7.55502	7.48909	7.36859	6.99982	7.17366	7.45494	7.40223	7.36039
P23588	EIF4B	6.97418	6.91016	6.93982	7.01362	6.67745	6.87571	6.97913	6.967	6.99406
P06730	EIF4E	6.9079	6.9046	6.88666	7.16199	6.73704	7.08648	6.78253	6.83709	6.82366
O60573	EIF4E2	3.85742	3.92478	3.89041	4.15002	3.94616	4.20065	4.11471	4.10749	4.17235
Q13541	EIF4EBP1	7.45363	7.47037	7.59034	7.39718	7.35185	7.54576	7.41239	7.60764	7.45695
Q13542	EIF4EBP2	3.88691	3.73467	3.92487	4.66706	4.3223	4.77093	4.77724	4.7718	4.74184
Q04637	EIF4G1	8.40474	8.36306	8.32328	8.59857	8.25278	8.57032	8.52368	8.52064	8.54442
P78344	EIF4G2	7.77679	7.80579	7.70309	7.8854	7.56689	7.96829	7.91146	7.93854	7.89329
O43432	EIF4G3	4.2421	4.22102	4.24552	4.61655	4.14121	4.56484	4.42884	4.39286	4.37231
Q15056	EIF4H	8.3524	8.37339	8.41139	8.34355	8.03418	8.36306	8.31174	8.37533	8.39763
P55010	EIF5	7.79808	7.72249	7.76752	7.66895	7.3796	7.65114	7.74059	7.74562	7.74135
P63241	EIF5A	9.46287	9.4172	9.44352	9.43847	9.11777	9.43879	9.44422	9.42551	9.45297
Q9GZV4	EIF5A2	7.20986	7.13814	7.26624	8.06894	7.17776	7.81177	8.03979	7.83655	7.72276
O60841	EIF5B	6.65157	6.60988	6.55956	6.77446	6.49138	6.85916	6.72655	6.70433	6.73376
P56537	EIF6	7.64215	7.63183	7.64376	7.62219	7.15885	7.66755	7.68993	7.68979	7.675
Q53HC9	EIPR1	4.45037	4.41128	4.39167	4.76253	4.45523	4.93981	4.50725	4.44855	4.41764
Q9BQ52	ELAC2	5.61039	5.47624	5.32927	5.39561	5.34336	5.58668	5.47942	5.43532	5.43981
Q15717	ELAVL1	7.98059	7.89666	7.97812	7.8357	7.59225	7.93552	7.88844	7.9056	7.88124
Q96JJ3	ELMO2	6.05918	6.11178	6.08242	6.3851	6.04332	6.44034	6.1683	6.11617	6.15314
Q8IZ81	ELMOD2	5.76899	5.83116	5.84982	5.52633	5.14677	5.44752	5.65174	5.57966	5.61115
Q14241	ELOA	3.15941	3.24632	3.20391	3.56855	3.03684	3.5513	3.31174	3.24363	3.37716
Q15370	ELOB	7.31766	7.31378	7.24216	7.41992	7.02078	7.41016	7.34323	7.31593	7.30472
Q15369	ELOC	6.9005	6.98211	7.00364	7.2568	6.89003	7.22939	7.19863	7.22301	7.1778
P60002	ELOF1		3.87214	3.51754	3.61934	3.17386	3.57192	4.12022	4.22312	4.25272
Q9BW60	ELOVL1	3.08081	3.32135	3.26414	3.3783	3.11795	3.56107	3.19302	3.40223	3.21173
Q9NYP7	ELOVL5	5.69005	5.65599	5.62536	6.41417	5.96979	6.29289	6.33832	6.38838	6.38983
O95163	ELP1	5.5222	5.47271	5.47199	5.49651	5.06159	5.33286	5.32459	5.26174	5.29244
Q6IA86	ELP2	3.92479	3.74457	3.99021	3.99891	3.45643	3.80568	3.9355	3.90931	3.8854
Q9H9T3	ELP3	5.15665	5.07833	5.09757	4.90651	4.54864	4.92101	4.8616	4.72168	4.80252
Q96EB1	ELP4	2.54426	2.02153	2.39606	2.72034	2.192	2.80768	2.63428	2.48806	2.39051
Q0PNE2	ELP6	0.775307	2.00492	1.85352	2.21546	2.42144		1.93592		0.829837
Q8N766	EMC1	6.72681	6.65328	6.65863	6.63882	6.27581	6.58173	6.67465	6.65312	6.64591
Q5UCC4	EMC10	2.79273	3.56024	3.5757	4.01681	3.62452	4.26026		3.76359	3.4196
Q15006	EMC2	6.04778	5.92336	5.94071	6.21518	5.8143	6.22965	5.95947	6.02429	5.95832
Q9P0I2	EMC3	5.14974	5.15569	5.15948	5.02788	4.4564	4.942	5.14278	5.28022	5.22038
Q5J8M3	EMC4	5.63721	5.5769	5.42789	5.69351	5.3134	5.5298	5.57698	5.43463	5.45524
Q9BV81	EMC6	6.42026	6.43015	6.45076	6.65131	6.30593	6.88558	5.29357	6.26895	6.59129
Q9NPA0	EMC7	5.09485	5.07385	4.94485	5.31231	4.91747	5.30338	4.91083	4.95914	4.92881
O43402	EMC8	2.45893	2.67929	2.80466	2.92192	2.45823	2.8381	2.49376	2.28416	2.43821
P50402	EMD	7.72538	7.64303	7.63221	7.90695	7.60023	7.87599	7.84266	7.84614	7.79546
Q92979	EMG1	5.10366	4.85054	4.88302	4.87599	4.58907	4.98341	5.05402	5.03896	5.09637
Q9Y6C2	EMILIN1	3.77649	3.49632	3.67625	3.70794	3.40777	3.61177	3.35738	3.4243	3.57018
O00423	EML1	5.16189	5.08289	5.03542	5.07235	4.8344	5.14887	4.89827	5.01323	4.90986
O95834	EML2	4.36389	4.17749	4.04	4.58072	4.20716	4.26311	4.15448	4.06073	3.91187
Q32P44	EML3	3.91918	3.93909	3.92191	4.16625	3.88213	4.1768	3.85413	3.78969	3.82836
Q9HC35	EML4	8.73332	8.65977	8.64651	8.67705	8.27432	8.69815	8.55825	8.59766	8.58329
Q8N8S7	ENAH	6.10953	6.09907	6.02161	6.06995	5.77346	6.09784	6.15479	6.12058	6.09837
O94919	ENDOD1	8.10926	8.00693	8.02001	8.07991	7.78337	8.10987	7.94943	7.96568	7.98235
Q14249	ENDOG	4.07453	4.17443	4.29584	4.48461	4.455	4.7808	4.56021	4.6334	4.60754
P17813	ENG	5.19553	4.72706	4.46791	5.0847	4.88778	5.24061	5.06583	5.33914	5.40892
P06733	ENO1	12.1249	12.1301	12.0947	11.8672	11.4961	11.806	11.8698	11.8543	11.8526
P09104	ENO2	6.21011	6.13084	6.17763	5.84549	5.5357	5.62239	5.79748	5.78403	5.79902
P13929	ENO3	11.1906	11.324	11.261	10.6113	10.3409	10.6938	10.9795	11.0494	11.0867
Q9UHY7	ENOPH1	4.82883	4.83011	4.73525	4.77571	4.48827	4.69499	4.82481	4.7317	4.73697
Q07075	ENPEP	2.94587	3.1572	3.09055	2.75799	2.91992	3.44041	3.11756	3.35746	3.23044
P22413	ENPP1	4.20311	4.15977	4.22957	4.90426	4.52087	4.81326	3.75995	3.81558	3.8014
O43768	ENSA	5.26235	5.25315	5.19604	5.44322	5.23352	5.36524	5.17879	5.28272	5.202
P49961	ENTPD1	5.37642	5.40441	5.28353	4.62414	4.28217	4.73712	4.40283	4.49743	4.4701
Q9Y227	ENTPD4	3.22594	3.2563	3.23943	3.46767	3.12961	3.30491	3.37203	3.28888	3.12084
O75356	ENTPD5	3.10731	2.82767	3.01223	2.37904	2.17081	2.48654	1.94945	1.73189	2.00447
Q9NQZ7	ENTPD7	2.02143	1.14674	2.11735	1.89968	2.26386	2.49369	1.85631	1.65683
Q9NPA8	ENY2	5.17819	5.2222	5.14978	5.60149	5.21011	5.66793	5.3813	5.25027	5.46874
Q5NDL2	EOGT	3.6642	3.50623	3.51268	4.10688	3.6136	4.2597	3.46534	3.28753	3.34865
Q96L91	EP400	2.23325		1.8399	2.50264	2.21144	2.56584	2.46609	2.4481	2.62672
P11171	EPB41	6.35648	6.27764	6.15446	6.46531	5.94049	6.62299	6.24318	6.09746	6.22547
Q9H4G0	EPB41L1	1.33822	1.62212	1.6596	2.90104	1.66397	2.08819		1.85525	1.57446
O43491	EPB41L2	7.82966	7.79169	7.82457	8.05846	7.75004	8.06154	7.72632	7.77156	7.75391
Q9Y2J2	EPB41L3	6.20042	6.16583	6.14775	6.47441	6.17359	6.51803	6.39992	6.38801	6.41931
Q9HCM4	EPB41L5	5.61434	5.56711	5.57768	5.7497	5.35717	5.57958	5.54217	5.66697	5.65615
P16422	EPCAM	5.65631	5.5614	5.60805	3.53534	1.65013	2.97279	2.32218	2.22389
Q9HCE0	EPG5	1.12613	1.30504			1.37091		1.72384		1.73821
P29317	EPHA2	3.52445	3.44771	3.29101	3.76834	3.50208	3.78011	4.06493	4.00182	3.95867
Q15375	EPHA7	7.59755	7.58595	7.49115	7.66626	7.3546	7.73115	7.74198	7.78533	7.73779
P29323	EPHB2	5.32514	5.19242	5.26748	5.66966	5.45006	5.71574	5.71243	5.73597	5.6969
P54753	EPHB3	3.13848	3.10554	3.07197	3.5396	2.64857	2.95668	3.23115	3.41587	2.9351
P54760	EPHB4	2.78274	2.43259	2.72025	2.37124	2.78164		2.63104	2.90027	2.76846
P07099	EPHX1	5.76083	5.73204	5.79666	5.37955	4.99251	5.33253	5.27369	5.21088	5.24689
P34913	EPHX2	4.82732	4.8463	5.00404	4.87068	4.56303	4.91574	4.52727	4.79367	4.70197
Q7L775	EPM2AIP1	5.01777	5.12007	5.23161	5.15399	4.70006	5.10204	5.27842	5.28886	5.25094
Q9Y6I3	EPN1	5.11909	4.95687	4.94729	4.72587	4.72169	5.02113	4.93045	4.86235	5.01254
O95208	EPN2	3.79154	3.98053	3.78445	3.82897	3.45841	3.90388	4.03559	4.04749	4.15308
P58107	EPPK1	6.68686	6.63316	6.67653	6.33089	5.97718	6.34575	6.43751	6.43972	6.39942
P07814	EPRS1	8.55683	8.49363	8.49095	8.41303	8.03326	8.41933	8.46147	8.48412	8.46684
P42566	EPS15	4.68455	4.67004	4.64606	5.05403	4.68468	5.06562	4.72062	4.70385	4.6266
Q9UBC2	EPS15L1	5.6389	5.54268	5.59924	5.82928	5.49909	5.8624	5.58649	5.59258	5.60601
Q12929	EPS8	6.29697	6.2148	6.25833	6.54485	6.24566	6.49678	6.45442	6.44033	6.42388
Q9H6S3	EPS8L2	5.16819	5.19207	5.19557	5.51065	5.09341	5.39831	5.20466	5.2558	5.25321
Q96J88	EPSTI1	0.248607			4.55405	3.24971	3.64821	1.83518	1.83252	1.12965
Q9NZ08	ERAP1	7.47057	7.47936	7.44729	8.00379	7.70473	8.0613	7.44758	7.46998	7.52268
Q6P179	ERAP2	4.0238	3.91833	3.63078	5.29999	4.86783	5.30141	4.55865	4.53461	4.29443
P04626	ERBB2	3.88179	4.08375	3.91224	4.16004	3.7575	4.11552	4.10292	3.90382	3.83639
Q96RT1	ERBIN	3.219	3.32521	3.06089	3.40409	2.75101	3.22903	3.27041	3.06613	3.06496
Q8IUD2	ERC1	5.87581	5.83816	5.89434	5.81981	5.50928	5.80382	5.79234	5.7647	5.79552
P18074	ERCC2	4.02431	3.62918	3.94631	4.22672	4.30025	4.11798	4.18539	4.09791	3.6403
P19447	ERCC3					2.78395			2.81001
P28715	ERCC5	3.22554	2.90495	2.9313	2.98245	2.38797	3.2224	2.74739	2.99326	3.00784
Q9UKR5	ERG28	6.24093	5.98183	6.25501	6.63303	6.3009	6.56376	6.33209	6.2694	6.40917
Q969X5	ERGIC1	6.33322	6.40285	6.40861	6.05152	5.65836	6.00411	6.09367	6.14043	6.03224
Q96RQ1	ERGIC2	3.7258	3.83907	4.02823	3.81084	3.46227	3.77428	3.64951	3.61594	3.5632
Q9Y282	ERGIC3	6.22726	6.28241	6.14965	5.98226	5.76161	5.98758	6.01911	6.03009	5.98418
P84090	ERH	8.05921	7.96539	7.94239	7.60566	7.23512	7.59647	7.84368	7.98342	7.9817
Q8IV48	ERI1	3.13679	3.39779	3.03899	3.30992	3.36087	3.46869	3.51835	3.25284	3.31319
O43414	ERI3	6.47734	5.99611	5.0007	6.3569	6.15779	6.53423	6.52617	5.89264	6.25245
Q96DZ1	ERLEC1	6.41695	6.3905	6.28957	6.31549	5.95222	6.37817	6.11163	6.09341	6.15658
O75477	ERLIN1	6.76332	6.74416	6.79724	6.57843	6.02087	6.51293	6.4003	6.33982	6.42378
O94905	ERLIN2	8.20379	8.09197	8.13391	8.09253	7.69225	7.99981	7.93038	7.93891	7.9103
Q7Z2K6	ERMP1	4.59083	4.55568	4.56975	4.41129	4.1403	4.53742	4.48666	4.53428	4.51981
Q96HE7	ERO1A	8.78158	8.72465	8.78058	8.32804	7.96363	8.32412	8.01293	8.01595	8.01102
P30040	ERP29	8.6881	8.6924	8.71445	8.73431	8.39343	8.70234	8.62295	8.61597	8.64953
Q9BS26	ERP44	8.63384	8.5919	8.57156	8.58539	8.29381	8.57551	8.38798	8.35468	8.43317
Q9UJM3	ERRFI1	3.15148	2.89489		3.99616	2.84883	3.652	4.41533	4.29422	4.24821
P10768	ESD	7.24143	7.28742	7.24237	7.20593	6.82824	7.20576	7.22397	7.23151	7.24533
Q9BSJ8	ESYT1	7.60215	7.59986	7.58677	7.62654	7.2929	7.62997	7.52881	7.51883	7.49622
A0FGR8	ESYT2	6.96712	6.92354	6.90714	6.6205	6.31045	6.67468	6.68469	6.66255	6.68225
P0DPP9;Q3ZM63	ETDB;ETDA	9.12884	8.79708	9.29617	9.24795	8.94036	9.04371	8.81763	8.61648	8.58029
P62495	ETF1	7.16729	7.10813	7.08261	7.31859	6.96436	7.32271	7.21247	7.24718	7.13949
P13804	ETFA	8.1768	8.1871	8.24869	7.8133	7.4659	7.76344	7.97311	7.93141	7.95575
P38117	ETFB	8.62305	8.52599	8.52418	8.27722	7.94906	8.30385	8.28286	8.3071	8.25606
Q16134	ETFDH	4.47795	4.45695	4.54014	4.07391	3.73281	3.97451	3.84271	4.01528	4.16937
O95571	ETHE1	6.62452	6.58848	6.68293	6.87043	6.62487	6.83204	6.5254	6.53421	6.53056
P41212	ETV6	4.12701	4.24287	4.42746	3.49366		3.15102	3.55724	3.46867	3.73086
Q9NVM1	EVA1B	3.65791	3.75589	3.84289	4.02909	3.3927	3.68073	3.29279	3.67043	3.40868
O60447	EVI5	3.10401	2.92832	2.96019	3.50165	2.69523	3.40655	2.86928	2.90947	3.09247
Q96CN4	EVI5L	1.73352	1.63159	1.70278	2.22097	1.80323	2.1577	1.76549	2.02181	1.70561
Q9UI08	EVL	1.33108	1.41553	1.51978	1.36561	0.843946	1.38006	1.05109	1.57178	1.55726
Q01844	EWSR1	8.09813	8.0752	8.10329	7.94618	7.58889	7.96606	8.11166	8.08949	8.07685
Q9NVH0	EXD2	4.20552	4.08444	4.15871	4.18052	3.97863	4.37181	4.21864	4.11949	4.13732
Q9NV70	EXOC1	4.59459	4.56755	4.59265	4.68455	4.33796	4.52762	4.61011	4.55194	4.56005
Q96KP1	EXOC2	4.70817	4.83648	4.70542	4.81304	4.43778	4.62338	4.70665	4.72288	4.68057
O60645	EXOC3	4.65584	4.74456	4.6572	5.07466	4.67384	4.99678	4.73704	4.78131	4.72931
Q96A65	EXOC4	6.2229	6.21197	6.156	6.20082	5.88532	6.22698	6.12717	6.1278	6.13218
O00471	EXOC5	4.906	4.9641	5.09563	5.10384	4.7335	5.00421	5.07472	5.09999	5.02388
Q9Y2D4	EXOC6B	3.9467	4.02822	3.99343	4.19865	3.70949	4.28517	4.15118	4.20493	4.25186
Q9UPT5	EXOC7	4.98177	4.99893	5.02013	5.18703	4.87773	5.10211	5.16328	5.15389	5.1379
Q8IYI6	EXOC8	3.76584	3.72061	3.68124	3.93746	3.52655	3.79985	3.76331	3.68714	3.69986
Q9Y2C4	EXOG	3.29311	3.0634	2.59674	4.19978	3.90684	3.97175	2.83273	3.17785	2.92029
Q9Y3B2	EXOSC1	4.03846	3.8681	3.93047	4.17759	3.69215	4.24736	4.14294	4.18409	4.24999
Q01780	EXOSC10	4.74227	4.68558	4.80996	5.08826	4.59799	5.09643	4.86939	4.92877	4.86021
Q13868	EXOSC2	4.82913	4.86379	4.93391	4.79678	4.45842	4.78772	4.72157	4.62901	4.70206
Q9NQT5	EXOSC3	4.80275	4.81538	4.67287	4.9564	4.56634	4.90689	4.95725	4.81889	4.80706
Q9NPD3	EXOSC4	5.43773	5.2719	5.33549	5.55217	5.20292	5.61546	5.33665	5.45979	5.44888
Q9NQT4	EXOSC5	3.15759	3.25175	3.01857	3.04918	2.63383	2.91169	3.21088	3.03137	3.13302
Q5RKV6	EXOSC6	4.34925	4.61979	4.49294	4.22407	4.00834	4.30504	4.22584	4.2492	4.3341
Q15024	EXOSC7	4.20309	4.35511	4.36516	4.45664	4.16676	4.41658	4.43512	4.32524	4.30348
Q96B26	EXOSC8	4.55052	4.60068	4.47805	4.99219	4.57702	4.73103	4.57112	4.69987	4.64733
Q93063	EXT2	2.32348		3.02775	4.03014	3.21069	2.6634	3.1304	3.76015	2.87745
Q9UBQ6	EXTL2	3.78198	4.01333	4.26476		3.7343	3.25619	3.56569	3.71212	3.4162
P15311	EZR	9.40712	9.40946	9.39809	9.82262	9.53123	9.82818	9.92368	9.90412	9.91151
P00742	F10	5.4493	5.70702	5.6089	3.88527	3.40232		2.35833	2.98244	3.10725
Q9Y624	F11R	5.15879	5.26193	5.26218	5.45944	5.06981	5.41612	5.17092	5.27156	5.17057
P00488	F13A1	3.68438	3.78213	3.80343	4.61599	4.26124	4.76125	3.41251	3.18459	3.01905
P13726	F3	6.1371	6.02884	6.05498	6.36773	6.00198	6.35762	6.11102	6.07939	6.03987
P23610	F8A1	4.57685	4.50051	4.62568	4.84137	4.39848	5.15506	4.26609	4.50571	4.5985
P07148	FABP1	8.34935	8.35109	8.3608	5.49721	5.15829	5.60555	2.82042	3.18908	3.36251
P05413	FABP3	6.31503	6.32241	6.31087	6.43986	6.19325	6.54392	6.89798	6.85921	6.88523
Q01469	FABP5	8.13074	8.15067	8.11915	8.08848	7.78023	8.12667	8.10721	8.15599	8.16383
Q13158	FADD	2.96183	2.93576	2.98156	3.41477	3.13835	3.48056	3.54117	3.50062	3.28521
O60427	FADS1	3.74282	3.43384	4.24028	4.68492	4.18637	4.56755	4.60353	4.60389	4.55551
O95864	FADS2	3.84177	3.87433	3.85147	4.8632	4.43891	4.74173	5.19101	5.111	5.13973
Q9UNN5	FAF1	4.2178	4.28296	4.22929	4.23016	3.84725	4.34691	4.19643	4.17605	4.24547
Q96CS3	FAF2	6.51883	6.37471	6.47819	6.48698	6.09355	6.40155	6.49204	6.45443	6.53317
P16930	FAH	3.8852	3.92148	3.97513	3.1489	3.11499	3.09563	2.687	2.72012	2.57697
Q6P587	FAHD1	6.12815	6.17349	6.13526	6.15367	5.74914	6.14693	6.03371	6.03162	6.09992
Q96GK7	FAHD2A	5.97597	5.89536	5.84505	5.82649	5.44245	5.80242	5.76093	5.75116	5.79619
Q9H098	FAM107B	3.51294	3.37205	3.41588	4.08785	3.92788	3.99536	3.78943	3.88136	3.69392
Q8IWE2	FAM114A1	6.6217	6.58904	6.56956	6.73358	6.45998	6.8224	6.63967	6.63596	6.62399
Q9NRY5	FAM114A2	3.70142	3.71683	3.70892	4.07986	3.80675	4.01761	3.91449	3.94182	3.94276
Q6P1L5	FAM117B	2.63303	2.50348	2.41654	2.86002	2.17411	2.87303	2.49229	2.38829	2.5187
Q9NWS6	FAM118A	2.38672	2.41468	2.4711	1.73739	1.62642	1.89148	2.72804	2.61879	2.82588
Q9BPY3	FAM118B	2.89	2.07152	2.81665	2.87906	2.46652	2.12719	2.67093	2.66283	2.66087
Q9NZB2	FAM120A	5.44456	5.42392	5.41452	5.52766	5.27953	5.61367	5.49928	5.46696	5.4577
Q96EK7	FAM120B	4.43269	4.38133	4.40943	4.39041	4.14445	4.47215	4.22742	4.34122	4.3285
Q9BYI3	FAM126A	4.19794	4.03333	3.54283	4.24842	3.99429	4.41839	3.83151	3.90388	3.96985
Q96C01	FAM136A	5.22602	5.0955	4.99103	5.26569	4.89592	5.12231	5.23553	5.20698	5.15087
Q96A26	FAM162A	5.79862	5.80683	5.76111	5.40666	5.07835	5.53858	5.22291	5.18244	5.19679
Q92567	FAM168A			4.95401						3.53514
Q5VUB5	FAM171A1	10.2432	9.91556	10.0053	9.84693	9.46222	10.1627	9.9063	10.0288	10.0521
Q8WUF8	FAM172A	3.34286	3.02043	3.2245	3.98729	1.73789		3.70597	3.24313	3.13916
Q8TBP5	FAM174A	3.4	3.31153	3.23291	3.19602	2.78795	3.19511	3.132	3.01134	2.94275
Q8N128	FAM177A1	4.82194	4.77915	4.55208	5.23668	5.18131	5.28211	4.97635	4.96477	4.85728
Q9ULE4	FAM184B	7.41506	7.45217	7.41028	7.70262	7.36041	7.51273	7.38617	7.32171	7.39829
O75063	FAM20B	3.07878	2.58471	3.09387	3.46845	2.85663	3.2758	3.14019	3.43917	3.22514
Q96ND0	FAM210A	3.34714		2.42667				2.31696	2.78199	2.36751
Q96KR6	FAM210B	2.19923	1.58428	1.96812				0.271213	0.538909
Q9H0X4	FAM234A	3.55907	3.3935	3.43887	3.30346	3.08802	3.21885	3.1333	3.00125	3.13566
Q9Y421	FAM32A	0.793113	1.3853	1.83379	2.21623	1.11222	2.40271	1.82676	1.35527	2.18279
Q92520	FAM3C	4.80317	4.72063	4.6724	4.90609	4.74642	4.92455	4.82514	4.6794	4.79948
Q14320	FAM50A	5.3518	5.23509	5.103	5.04011	4.6036	5.05834	5.43893	5.44799	5.28674
Q6IPT2	FAM71E1	4.70918	4.62642	4.81649	4.30206	3.94959	4.38222	3.11988	3.03709	3.04849
Q9UBU6	FAM8A1	4.388	4.11148	4.19192	4.32673	4.06444	4.48286	4.01057	4.30074	4.19865
Q658Y4	FAM91A1	2.46973	2.53572	2.69725	3.16221	2.6817	2.89504	3.03178	2.76343	2.52916
Q8NCA5	FAM98A	6.464	6.34208	6.40557	6.35356	5.89354	6.30805	6.43248	6.31597	6.3963
Q52LJ0	FAM98B	5.28616	5.13677	5.20959	5.31919	4.99628	5.28303	5.2653	5.17164	5.13536
Q12884	FAP	3.679	3.47922	3.55604	1.95372	1.91267	2.22956
Q8WVX9	FAR1	3.10155	2.96981	2.87021	2.26582	1.85754	2.3756	3.19768	3.45223	3.43772
Q9Y4F1	FARP1	7.42719	7.38325	7.35435	7.2599	6.87745	7.20883	7.09776	7.10685	7.12385
O94887	FARP2	3.45585	3.17082	3.04556	3.49018	3.40735	3.53562	3.48695	3.50394	3.5918
Q9Y285	FARSA	7.62937	7.64232	7.66277	7.79874	7.44665	7.76338	7.62031	7.6471	7.64784
Q9NSD9	FARSB	7.0916	6.9888	7.01879	6.78267	6.38696	6.74256	7.09143	7.02145	6.99683
P25445	FAS	2.95068	2.90201	2.50142	3.28674	2.25688	3.05725	2.71914	2.82567	2.81542
P49327	FASN	8.26865	8.21778	8.22559	8.20763	7.87708	8.2268	8.39095	8.38158	8.38654
Q9NYY8	FASTKD2	2.2575	2.79343	2.81692	3.09189	2.71234	3.16646	2.96566	2.96784	3.03732
P62861	FAU	8.09745	7.84667	7.93681	8.37319	7.08601	8.43187	9.09281	8.97217	8.98461
P22087	FBL	7.19529	7.12657	7.17303	7.19333	6.83748	7.18716	7.13488	7.19715	7.1789
Q8WUP2	FBLIM1	5.40042	5.36155	5.47434	5.27845	5.0402	5.5348	5.76702	5.74613	5.65615
P23142	FBLN1	5.37819	5.39319	5.59158	5.39525	4.95902	5.29356	5.24005	5.24657	5.21287
P98095	FBLN2	2.95388	3.13344	3.29925	3.24626	2.61203	2.91847	2.30493	2.20032	2.64848
P35555	FBN1	5.55352	5.53471	5.51508	5.51737	5.23138	5.53191	5.33716	5.40032	5.3928
P35556	FBN2	6.53979	6.43739	6.39047	6.86008	6.43143	6.85516	6.97598	6.93052	6.89739
P09467	FBP1	5.13843	5.46381	5.37173	3.6841	3.84826	4.12363	3.9235	4.01248	3.95255
Q96ME1	FBXL18	3.46572	3.28783	3.14769	3.67273	3.30548	3.54692	3.63227	3.37966	3.68647
Q96IG2	FBXL20	2.457	2.53194	2.21922	2.38106	2.142	2.47479	2.45408	2.38117	2.33209
Q96CD0	FBXL8	3.4839	3.07886	3.1226	3.01097	2.00904	3.58551	2.52218	2.8842	2.87542
Q9UK22	FBXO2	6.10488	6.10082	6.08672	6.23871	5.93424	6.3483	6.14447	6.11456	6.13869
Q8NEZ5	FBXO22	5.48979	5.40091	5.58702	5.52841	5.32052	5.67163	5.44483	5.42443	5.59417
Q9UK99	FBXO3	3.51799	3.79015	3.63946	4.02896	3.53057	3.92636	3.66574	3.71165	3.60363
Q8TB52	FBXO30	2.17415	1.99944	2.11751				2.79377	2.4918	2.42943
Q6PIJ6	FBXO38	1.79497			2.64119		1.03985	1.44209	0.372356
Q9UKT5	FBXO4	2.5908	2.59095	2.74829	2.77094	2.71526	3.10735	2.40568	2.36483	2.33531
Q9NRD1	FBXO6				3.43755		2.50307
Q9Y3I1	FBXO7	3.76607	4.0927	3.97672	4.09873	3.95925	4.15514	3.99585	3.96591	4.05002
Q9UK97	FBXO9	1.57225		1.33346	2.27719			2.0258	2.66931	1.75341
O95170;Q5XX13	FBXW10B;FBXW10	4.857	4.72174	4.77894	4.59844	4.26727	4.60597	4.16887	4.44421	4.3407
Q8N3Y1	FBXW8	3.33695	3.84598	3.77258	4.03004	3.6807	4.00473	4.00354	3.88903	3.76998
Q5XUX1	FBXW9	2.51683	3.10664		3.59319	1.1853	3.88805	2.87624	2.68928	3.9093
P55899	FCGRT	4.42505	4.3791	4.27723	4.41811	4.23921	4.57368	4.36555	4.29669	4.35691
Q86WN1	FCHSD1	2.32639	2.31355	2.12055	2.75611	1.77723	2.54407	2.23451	2.45396	2.23477
Q8N0W3	FCSK	2.74322	2.42742	2.77349	3.2042	2.81493	3.11963	2.66838	2.87484	2.61063
P37268	FDFT1	5.42797	5.38062	5.4277	5.95129	5.62243	5.83307	6.22404	6.32124	6.25931
P14324	FDPS	6.83453	6.73368	6.68088	6.92569	6.53235	7.06648	6.99819	6.90307	6.86683
P10109	FDX1	1.66912	1.47948	1.4135	1.74422	1.12594	1.79194	1.15949	0.928697	1.13932
P22570	FDXR	4.14355	4.13662	4.11084	4.0511	3.88082	4.38226	4.1864	4.05768	4.24416
P22830	FECH	4.98064	4.91116	4.78716	4.7077	4.36746	4.69354	4.62782	4.65813	4.56496
P39748	FEN1	5.4399	5.29984	5.43845	5.61532	5.46621	5.63141	5.67995	5.61418	5.65517
P16591	FER	1.69453	2.25776	2.11381	2.55171	2.0879	2.21274	2.08986	1.84508	1.93782
Q9BQL6	FERMT1	5.21901	5.43094	5.39313	5.71856	5.26126	5.63102	5.6694	5.77973	5.65777
Q96AC1	FERMT2	8.6713	8.6541	8.64429	8.64512	8.31405	8.65278	8.62693	8.61511	8.59604
Q9UHY8	FEZ2	2.32525	2.44435	2.44919	3.29294	2.67757	3.3352	3.44286	3.14055	3.09694
P02671	FGA	2.79836	2.68348	2.0894	-1.16429
P05230	FGF1	3.69958	3.61695				4.3071	3.21681	3.30534	3.70074
P11362;P22455;P22607	FGFR1;FGFR4;FGFR3	3.03636	2.70398	3.15259	3.25235		2.2693	3.0181	3.06196	3.27286
P02679	FGG	2.77138	3.02949	2.84649				1.92821
P07954	FH	7.70503	7.70539	7.70068	7.60178	7.31557	7.5526	7.55831	7.53506	7.49531
Q9C0D6	FHDC1	4.25548	4.44843	4.53198	4.80555	4.54087	4.75825	4.15022	4.28634	4.26839
Q5W0V3	FHIP2A	4.0174	3.89976	3.85731	4.32347	4.19667	4.54151	4.27322	4.1758	4.07535
P49789	FHIT	2.87794	2.3364	2.00952	1.87585	2.4059		1.62944		0.913776
Q13642	FHL1	7.68471	7.68319	7.6112	7.72449	7.48431	7.77702	8.39379	8.34395	8.38578
Q14192	FHL2	6.4142	6.46176	6.42674	6.3221	5.89979	6.34089	6.69336	6.71828	6.66848
Q13643	FHL3	7.45527	7.3502	7.31273	7.297	6.89687	7.37729	7.18253	7.14187	7.15169
Q9Y613	FHOD1	3.72259	3.61551	3.80212	3.93226	3.61134	3.79873	3.56788	3.62234	3.57099
O43427	FIBP	2.94453	2.91717	2.58839	3.01685	2.80781	2.81642	3.13583	3.09222	2.72247
Q7Z7B0	FILIP1	2.62462	2.59997	2.41169	3.37941	3.08772	3.4418	3.0751	3.16145	3.20576
Q4L180	FILIP1L	5.29207	5.31552	5.42684	5.83526	5.53438	5.82327	5.76273	5.70385	5.71577
Q6UN15	FIP1L1	4.5528	4.4338	4.44718	4.71306	4.3924	4.40894	4.52836	4.58316	4.6496
Q9Y3D6	FIS1	6.85241	6.78176	6.82593	6.81052	6.44762	6.83701	6.79109	6.69535	6.77088
Q96AY3	FKBP10	10.8755	10.886	10.9004	10.7792	10.4596	10.7734	10.7136	10.6932	10.7095
Q9NYL4	FKBP11	7.42291	7.37503	7.3984	7.26648	6.88255	7.24929	7.24668	7.2229	7.14698
Q9NWM8	FKBP14	6.73023	6.74049	6.66847	6.52464	6.19736	6.5741	6.60056	6.5746	6.6337
Q5T1M5	FKBP15	5.03729	4.99853	5.03409	5.26948	4.86574	5.19103	4.92961	4.99484	4.8939
P62942	FKBP1A	8.29365	8.21918	8.36859	8.48941	8.16357	8.41633	8.41187	8.47273	8.44705
P26885	FKBP2	8.50709	8.48035	8.47851	7.95051	7.61469	7.90361	8.40588	8.39168	8.49708
Q00688	FKBP3	7.60332	7.5731	7.60617	7.67784	7.32415	7.61959	7.57076	7.66581	7.59779
Q02790	FKBP4	7.1962	7.13865	7.09014	7.33028	6.96334	7.31749	7.29793	7.29861	7.29975
Q13451	FKBP5	4.05619	4.21204	4.09333	4.50586	4.29592	4.56709	4.1621	4.13371	4.20335
Q9Y680	FKBP7	7.94976	7.92972	7.90629	7.9324	7.67968	8.01116	7.6518	7.66426	7.67572
Q14318	FKBP8	6.88822	6.89853	6.96194	7.12068	6.81358	7.12845	7.10725	7.09404	7.08029
O95302	FKBP9	9.00703	8.94651	8.97477	8.89875	8.55075	8.8983	8.89126	8.90308	8.89669
Q8NFF5	FLAD1	2.76736	2.8333	2.56511	3.07486	2.55201	3.00055	2.79742	2.81832	2.81209
Q8NFG4	FLCN	2.16001	2.33588	2.49706	2.83669	2.56073	2.81985	2.71453	2.56402	2.63054
Q5D862	FLG2							1.82876	1.97849	1.81441
Q13045	FLII	5.75835	5.72423	5.76208	5.83542	5.4843	5.80367	5.61795	5.65999	5.68983
P21333	FLNA	11.4583	11.4532	11.4484	11.5028	11.1818	11.5063	11.4797	11.4903	11.4725
O75369	FLNB	10.1426	10.1257	10.1147	10.1873	9.80614	10.1809	10.1011	10.1091	10.0949
Q14315	FLNC	9.40982	9.38097	9.39414	9.40644	9.03619	9.37482	9.47485	9.5093	9.48568
O75955	FLOT1	6.9172	6.88625	6.91689	6.92591	6.63926	6.89391	6.81181	6.82601	6.90026
Q14254	FLOT2	6.09795	5.99068	6.04498	5.83796	5.48033	5.79571	5.95677	5.94234	5.99607
Q9NZU0	FLRT3	4.99204	4.99746	4.94807	5.30281	4.97502	5.27359	5.32733	5.37872	5.3387
P17948	FLT1	4.42972	4.38125	4.2619	4.17678	3.79934	4.22404	3.86475	3.83319	3.81111
Q96CP2	FLYWCH2	4.76776	4.6153	4.57552	4.59274	4.25906	4.6444	4.49115	4.54939	4.5261
Q96PY5	FMNL2	4.96076	4.93997	4.93157	4.9026	4.64889	4.94408	4.73597	4.76635	4.91171
Q8IVF7	FMNL3	4.0116	3.96223	4.04368	4.16637	3.90115	4.11162	3.81324	3.89459	3.81414
Q01740	FMO1	4.04432	3.95169	4.02482	5.03008	4.83858	5.0731	4.91641	4.83201	4.83004
Q06828	FMOD	4.42456	4.44523	4.43567	3.93224	3.48638	3.54563	4.24752	4.3474	4.15607
Q06787	FMR1	4.98798	4.94457	4.96811	5.52154	5.17103	5.50918	5.09452	5.08779	5.01297
P02751	FN1	9.70814	9.71067	9.69146	9.36692	8.97471	9.33417	9.30718	9.33837	9.34055
Q9H479	FN3K	3.41305	3.50976	3.44555	4.28886	4.02301	3.66935	3.94018	3.80283	3.51442
Q9HA64	FN3KRP	4.5671	4.58802	4.50875	4.49785	3.83922	4.09523	4.62968	4.65737	4.42371
Q96RU3	FNBP1	4.5404	4.46583	4.46427	4.99979	4.52015	5.06659	4.65601	4.65494	4.69879
Q5T0N5	FNBP1L	4.53589	4.60522	4.6333	4.63867	4.36061	4.67836	4.69835	4.70675	4.61219
Q8N3X1	FNBP4	3.40405	3.22483	3.41846	3.35841	3.2487	3.48913	3.26353	3.33474	3.21609
Q9Y2H6	FNDC3A	6.51539	6.31174	6.40388	6.66162	6.33475	6.78101	6.37632	6.4848	6.41421
Q53EP0	FNDC3B	6.22493	6.31645	6.32066	6.31163	6.11551	6.39064	6.24949	6.25134	6.29177
P49354	FNTA	6.07449	5.94597	5.9594	6.06886	5.69823	6.04981	5.92895	5.93285	5.87637
P49356	FNTB	4.11897	4.29547	4.17047	4.29851	4.52888	4.58138	4.20356	4.19402	4.09807
Q5VW36	FOCAD	4.88158	4.83099	4.74892	4.49579	4.28877	4.62476	4.82211	4.959	4.9028
P15408	FOSL2	2.1523	2.5867	1.26348	2.21148	1.80627	2.21967	1.84659	1.7115	1.7649
Q12946	FOXF1	1.14677	1.38861	1.64695	1.4626	1.07329	0.902688	0.475494	1.05989	0.548545
P85037	FOXK1	4.32881	4.41241	4.26523	4.3818	4.26567	4.38092	4.21258	4.35919	4.28749
Q96CU9	FOXRED1	2.38305	2.18652	2.55286	2.66354		2.43347	1.68015	2.22112	1.72325
Q86XX4	FRAS1	2.27618	2.28374	2.01233	2.89466	2.75034	2.99171	2.78411	2.80348	2.62703
Q5H8C1	FREM1	2.30471	2.23244	2.73764	1.70483	1.93242		1.86927	1.43186	1.83393
Q14331	FRG1	4.7961	4.64317	4.64537	4.72807	4.23531	4.75381	4.73719	5.04325	4.71446
Q96NE9	FRMD6	2.10704	2.09511	1.77291	3.0067	1.15455		2.26043	2.0543
Q9BZ67	FRMD8	2.46541	2.18047	2.25911	2.81818	2.49269	2.94143	2.57941	2.38692	2.58396
Q5TBA9	FRY	2.25964	2.30661	2.46344	2.64513	2.31382	2.41484	2.53664	2.40081	2.48142
O94915	FRYL	3.52433	3.62914	3.48756	3.77876	3.22524	3.61817	3.38885	3.45318	3.52404
Q92765	FRZB	4.70873	4.91985	4.98512	5.79994	5.44608	5.73225	5.53051	5.52749	5.46141
Q16658	FSCN1	9.70597	9.76871	9.73257	9.8485	9.48532	9.81145	10.0188	10.0511	10.0343
Q9BTV5	FSD1	2.9859	1.41029	1.80676	2.66005	2.68164	3.50835	2.82302	3.22491	2.95263
P19883	FST	1.90741	2.52414	2.25719	1.72523	1.05252	1.94638	0.805232	1.57056	1.88099
Q12841	FSTL1	5.75316	5.7596	5.73263	5.78199	5.44899	5.79759	6.05507	6.11634	6.02097
O95633	FSTL3	2.43183	2.27518	2.58224	2.7644	2.11121		3.21975	2.59141	2.98716
O95954	FTCD	4.22093	4.01045	3.82983	1.70938	1.2366	3.02629		6.67296	2.90574
P02794	FTH1	2.85803	2.62462	2.64385	2.42008		2.59241			1.80526
P02792	FTL	2.94844	2.43884
Q9C0B1	FTO	5.02246	4.94834	5.08123	5.27102	4.83146	5.2145	5.05765	5.02595	5.06478
Q9UET6	FTSJ1	3.90067	3.76952	3.93562	4.23509	3.85548	4.07598	3.84321	3.72838	3.61457
Q8IY81	FTSJ3	5.53277	5.39971	5.42269	5.60125	5.29491	5.5529	5.59683	5.57467	5.57565
Q96AE4	FUBP1	9.50368	9.52153	9.51081	9.56131	9.22084	9.57114	9.48651	9.53783	9.51379
Q96I24	FUBP3	6.73779	6.69651	6.71612	6.68696	6.33498	6.68446	6.73808	6.74226	6.70955
P04066	FUCA1	6.00973	6.18644	6.0758	6.34089	5.91976	6.24466	5.85273	5.73786	5.81191
Q9BTY2	FUCA2	4.90443	4.90785	4.95129	4.73915	4.55771	5.02185	4.79496	4.6925	4.70261
Q9BWH2	FUNDC2	4.10184	4.10823	4.14676	4.57332	3.89279	4.46523	4.17252	4.2181	3.93485
P35637	FUS	9.08714	9.02365	9.03797	8.9983	8.6638	8.93746	9.02663	9.04369	8.98258
Q495W5	FUT11	3.87374	3.92975	4.03923	4.24774	3.90536	3.93318	3.80317	3.76797	3.80403
Q9BYC5	FUT8	3.59101	3.39755	3.4755	4.29197	3.74789	4.31985	3.54768	3.25088	3.13124
Q9BT04	FUZ	6.12524	6.09316	6.18348	7.5595	7.27024	7.49882	6.68226	6.58055	6.68755
Q16595	FXN	4.37977	4.25445	4.34143	5.27378	4.78667	5.04755	4.04619	4.01094	4.06068
P51114	FXR1	6.60954	6.59348	6.59665	6.63322	6.28072	6.46804	6.68407	6.65438	6.60554
P51116	FXR2	5.63463	5.68239	5.60313	5.67698	5.4432	5.79622	5.85574	5.91323	5.9034
O00168	FXYD1	5.12882	5.05936	5.10717	4.65476	4.32946	4.66969	4.81963	4.83371	4.76207
Q9H0Q3	FXYD6	4.5629	4.60196	4.60716	4.98722	4.67734	5.05042	4.62054	4.44736	4.59288
Q9BQS8	FYCO1	4.58133	4.58626	4.53087	4.82896	4.52304	4.86466	4.51392	4.43259	4.5077
Q96QD9	FYTTD1		2.67997		2.44436	1.90635	2.06775	2.63104	2.59079	2.59842
Q9UP38	FZD1	3.67767	3.59731	3.71748	3.94324	3.45258	3.83482	3.65739	3.62168	3.48162
Q14332	FZD2	5.26066	5.33358	5.10233	5.62329	5.29647	5.61928	5.28793	5.38607	5.28681
O75084	FZD7	4.23134	4.1691	3.40117	4.61107	4.32571	4.68243	4.79322	4.72873	4.56928
Q13283	G3BP1	6.87478	6.80667	6.87604	7.24949	6.85528	7.21743	7.14435	7.18993	7.23625
Q9UN86	G3BP2	5.01046	4.98306	4.93552	4.80378	4.31727	4.81272	5.26537	5.18352	5.20467
Q9BUM1	G6PC3	3.6056	3.66351	3.70002	2.91888	2.59618	2.79096	3.89185	4.00913	4.01448
P11413	G6PD	7.12518	7.10419	7.11461	7.31162	6.96833	7.28635	7.27754	7.243	7.27367
P10253	GAA	8.50337	8.46092	8.4446	7.73955	7.37951	7.71154	7.58546	7.55746	7.59248
Q13480	GAB1	4.86062	4.7488	4.81566	5.46975	5.26953	4.92722	5.2998	5.34871	5.21896
O95166	GABARAP	4.07323	3.88314	3.85114	3.42286	3.23965	3.59166	4.12142	4.11937	4.00655
Q9H0R8	GABARAPL1	3.57991	3.56598	3.82522	3.13237	2.03428	3.05681	3.74221	3.82472	3.68863
P60520	GABARAPL2	2.53627	2.40012	2.57302	2.87058	2.43988	2.76916	3.5529	3.66414	3.73267
Q06546	GABPA	2.51256	2.68652	2.77882	3.17553	2.92652	3.3082	3.12411	2.92472	2.80114
O95257	GADD45G	6.74696	6.93912	6.90865	7.20848	6.8461	7.19996	6.81757	6.93503	6.95949
Q8TAE8	GADD45GIP1	2.94268	2.9176	2.82357	2.71483	2.53435	2.92475	2.77064	2.90373	2.84283
O14976	GAK	4.55001	4.45015	4.50101	4.81472	4.63392	4.9066	4.54715	4.60838	4.62699
P54803	GALC	6.27118	6.27121	6.16354	6.19595	5.95926	6.22531	5.96504	5.84914	5.83306
Q14376	GALE	6.44691	6.40691	6.42077	6.46586	6.10606	6.47572	6.21995	6.33352	6.28925
P51570	GALK1	9.30236	9.2969	9.29114	9.16316	8.84346	9.17509	9.06201	8.93571	8.98513
Q01415	GALK2	5.87529	5.86814	5.78723	6.47663	5.93781	6.32255	5.84145	5.79879	5.82779
Q96C23	GALM	6.29398	6.27639	6.25829	6.41961	6.12866	6.44785	6.22613	6.2321	6.2557
P34059	GALNS	4.61247	4.3082	4.80433	5.10967	4.61441	5.04616	4.60806	4.92482	4.62015
Q10472	GALNT1	6.01299	5.89776	5.9507	6.16044	5.86346	6.26279	6.19942	6.17812	6.23732
Q86SR1	GALNT10	4.26727	4.15746	4.29286	4.65	4.26044	4.45372	4.49849	4.54029	4.57494
Q10471	GALNT2	7.92266	7.89263	7.8938	7.87799	7.46883	7.8146	7.81783	7.79829	7.81224
Q8N4A0	GALNT4	2.1301	1.20194			1.88308		1.68676	1.4738	1.68717
Q7Z7M9	GALNT5	5.06572	4.88189	4.89598	4.5527	4.3508	4.66501	4.87997	4.81332	5.04516
Q86SF2	GALNT7	4.64651	4.82352	4.68682	5.19792	4.77262	5.16507	5.11518	5.10821	5.07011
P07902	GALT	4.85057	5.0212	4.84818	5.3309	4.94431	5.18569	4.81745	4.90974	4.83299
Q14353	GAMT	5.39881	5.49871	5.56362	5.90196	5.30901	5.67637	5.59179	5.7396	5.67252
Q9H2C0	GAN	4.23122	4.24465	4.20045	4.66335	4.14642	4.40592	4.24963	4.28409	4.22793
Q14697	GANAB	10.5128	10.455	10.4774	10.4684	10.0821	10.4327	10.2542	10.2529	10.2373
P17677	GAP43	5.63891	5.88972	5.83193	6.45115	6.08302	6.3691	6.21189	6.25663	6.30902
P04406	GAPDH	12.5401	12.483	12.4959	11.1829	10.4934	11.1582	12.2207	12.2377	12.238
Q14C86	GAPVD1	4.30022	4.23813	4.39766	3.74188	3.53773	3.88587	4.33981	4.41641	4.30064
Q9NY12	GAR1	5.77692	5.67764	5.6851	5.89558	5.53955	5.82192	5.71606	5.65341	5.56095
P41250	GARS1	9.75943	9.79911	9.76693	9.81203	9.4449	9.81649	9.70428	9.70306	9.71357
P22102	GART	6.81077	6.80931	6.80807	6.78819	6.48707	6.78604	6.89817	6.86916	6.87448
O60861	GAS7	6.11821	6.05702	5.97645	6.14754	5.8366	6.26447	6.23747	6.14372	6.12805
Q92908	GATA6	3.7308	3.5316	3.3938	3.73594	3.42138	4.02902	4.08872	4.04332	3.76939
Q86YP4	GATAD2A	4.41143	4.14276	4.20246	4.51709	4.0904	4.13034	4.36248	4.23785	4.24971
Q8WXI9	GATAD2B		3.4427	3.65616	3.89961		3.69051	3.56308	3.21875	3.53507
O75879	GATB	2.26818	1.86196	1.65731	2.52786	2.19332	2.55703	2.38519	2.21811	2.19905
O43716	GATC	1.30365			1.54562	1.80667				2.82327
Q8NB37	GATD1	5.65249	5.33249	5.27176	5.58019	5.03608	5.53542	5.6007	5.40692	5.57018
A0A0B4J2D5;P0DPI2	GATD3B;GATD3	6.51486	6.50852	6.44809	6.40353	5.97508	6.27609	6.38518	6.45147	6.47629
P50440	GATM	7.16499	7.18524	7.19715	4.64021	4.21847	4.45874	3.8767	3.76926	3.79047
P04062	GBA	6.47903	6.39414	6.43357	6.14777	5.75434	6.20694	5.98767	5.94926	5.9855
Q04446	GBE1	5.87682	5.92236	5.85511	5.73834	5.4156	5.74023	5.7751	5.68263	5.71212
Q92538	GBF1	6.43376	6.45982	6.43741	6.57294	6.1872	6.49308	6.4429	6.47102	6.45438
P32455	GBP1	4.67187	4.67506	4.54875	7.66215	7.2877	7.61566	5.72369	5.76359	5.70503
P32456	GBP2	4.78808	4.66182	4.75955	6.96142	6.51966	6.84707	4.80962	4.84706	4.9509
Q96PP9	GBP4	4.13465	4.09728	3.43869	6.73512	6.19038	6.56169	4.62877	4.46774	4.41115
P02774	GC	3.92532	3.87265	3.91519	3.39283	3.38272	3.68744	3.56131	3.74784	2.98385
P28676	GCA	3.90607	3.51085	3.78672	3.6371	3.54342	3.7574	4.91085	4.8251	4.84979
O75600	GCAT	3.66866	3.73781	3.74719	3.75181	3.48589	3.93765	3.87677	3.75258	3.76787
Q96CN9	GCC1	3.12659	2.75531	3.06392	3.55054	3.01923	2.73207	3.15496	2.92796	3.09739
Q8IWJ2	GCC2	3.78561	3.76271	3.72553	3.86532	3.48193	3.60117	3.6168	3.61077	3.69582
Q92947	GCDH	4.89595	4.86798	4.8799	4.72223	4.47247	4.84976	4.56763	4.61833	4.6228
P16383	GCFC2							1.3383		1.96717
P30047	GCHFR	3.5382	4.20242	3.82955		4.29351	4.28351	2.12095	2.79697	2.9541
P48506	GCLC	5.07635	5.19146	5.2277	5.54453	5.14598	5.37696	5.19675	5.22328	5.14772
P48507	GCLM	6.23168	6.23903	6.15208	6.53497	6.29183	6.63135	6.37118	6.28876	6.28197
Q92616	GCN1	7.89832	7.86279	7.87353	7.81639	7.4615	7.80312	7.83315	7.81596	7.81051
Q02742	GCNT1	2.59912				3.69383	3.4002	3.74857	3.71686	3.5181
P23434	GCSH	5.26861	5.29537	5.31425	5.90499	5.66857	5.80861	5.11777	5.2753	5.08776
Q8TB36	GDAP1	3.57352			3.36151	2.83521	3.57782	2.59927	2.94797	3.15446
Q9NZC3	GDE1	2.22978	1.91521	2.28175	1.23406	1.34477	1.83064	2.3597	2.19621	2.07917
P31150	GDI1	8.68593	8.64738	8.68147	8.68842	8.35543	8.69715	8.50174	8.51631	8.52804
P50395	GDI2	9.56339	9.58952	9.60154	9.48005	9.06329	9.44096	9.393	9.4421	9.44862
Q8N9F7	GDPD1	3.23273	2.6949	3.30348			3.40282	2.92968	2.97478	3.28666
P55040	GEM	3.02742	2.90437	2.08063	3.14203	2.45501	3.75637	3.5357	3.07834	3.24193
P57678	GEMIN4	3.25809	3.34136	3.13224	2.83771	2.80365	3.16697	3.8934	3.72626	3.4704
Q8TEQ6	GEMIN5	4.52202	4.50872	4.52191	4.64234	4.25629	4.64177	4.50414	4.55472	4.4743
Q8WXD5	GEMIN6	3.82272	3.6854	3.48918	4.73079	3.58366	4.02075	3.72953	3.846	3.6746
Q9H840	GEMIN7	3.97039	4.10006	3.32059	4.4347	4.07038	4.46276	4.05917	4.0977	4.25999
Q9NWZ8	GEMIN8	1.27543	1.25547	1.19375	0.969584	0.649633	1.14328	1.23424	1.39739	1.33659
O00258	GET1	2.80471	2.9866	2.82723	3.35509	2.90364	3.40738	3.10164	3.39878	3.2612
O43681	GET3	5.70808	5.65058	5.66614	5.76884	5.45383	5.77126	5.68079	5.62309	5.71871
Q7L5D6	GET4	5.24945	4.97604	5.1602	5.40122	4.85933	5.4307	5.22146	5.1882	5.21304
Q96RP9	GFM1	5.15139	5.07262	5.10834	5.09461	4.74244	5.1142	4.9895	4.98372	4.83595
Q969S9	GFM2	3.08108	2.94769	3.12775	2.96164	2.78215	3.00734	2.79181	3.00163	2.92957
Q9NXC2	GFOD1	1.17459	0.517802	0.943427			0.351516	0.73398	0.677651	0.87601
Q06210	GFPT1	8.48413	8.48489	8.50618	8.40293	8.12782	8.40276	8.44629	8.35819	8.39515
O94808	GFPT2	7.91255	7.88439	7.90241	8.03341	7.7339	8.05127	7.91206	7.92915	7.91416
Q13630	GFUS	7.6018	7.52942	7.57624	7.30451	7.06164	7.17257	7.48744	7.46567	7.45319
Q9UJY5	GGA1	3.90792	3.8115	3.6345	3.73168	3.46119	4.18702	3.87442	4.02984	4.0674
Q9UJY4	GGA2	3.81618	3.81657	3.82719	3.90428	3.51683	3.83324	3.67296	3.81953	3.90161
Q9NZ52	GGA3	4.97284	4.54848	4.73873	5.04405	4.69068	5.03326	4.72986	4.79479	4.69713
Q9BVM4	GGACT	4.34759	4.26132	4.21264	4.91319	4.65527	5.0055	4.6829	4.63803	4.76331
O75223	GGCT	7.29153	7.30437	7.20299	7.41636	6.97201	7.41683	7.21908	7.2632	7.21664
P38435	GGCX	3.23839	3.021	3.24666	2.26964	2.83407	2.53146	2.58102	1.85174	2.43171
Q92820	GGH	6.32093	6.35713	6.38576	5.68235	5.3481	5.67809	5.30495	5.35311	5.33003
O95749	GGPS1	4.12942	3.94421	4.05267	4.30316	4.07401	4.32321	4.22145	4.14806	4.08018
P19440	GGT1	5.77849	5.59053	5.58798	5.74242	5.58115	5.80814	5.40206	5.33186	5.48851
P36269	GGT5	5.55821	5.62626	5.45963	5.6146	5.30157	5.52839	4.46464	4.66385	4.64212
Q9H3K2	GHITM	5.49046	5.47914	5.59076	5.63547	5.33807	5.48244	5.4483	5.33507	5.41985
Q9NWU2	GID8	3.92493	3.86004	3.74924	4.28003	3.98779	4.15727	4.01632	3.89921	3.78526
Q6Y7W6	GIGYF2	4.94946	4.72625	4.82999	5.05789	4.75375	5.02201	5.13052	5.13843	5.1842
[truncated: 4,141 more rows]
