# Supplementary material for: Effect and mechanism of T lymphocytes on human induced pluripotent stem cell-derived cardiomyocytes via Proteomics
Source: Stem Cell Res Ther. 2024 Jul 29;15:236. doi: 10.1186/s13287-024-03791-4 (PMC11288085; doi:10.1186/s13287-024-03791-4)
Supplement: Supplementary file 3 — Supplementary Material 3 [file 13287_2024_3791_MOESM3_ESM.xlsx]

## Sheet: Table S3
Table S3. Differentially expressed proteins identified in the control and CD4+T cell treated hiPSC-CMs. The signification differentially expressed proteins were defined as those with Benjamini–Hochberg (BH) adjusted p-value < 0.01 and a fold change of log2 (CD4/ Control)> 1 (significantly upregulated) or < -1 (significantly downregulated).
Protein Accessions	Genes symbol	log2 (CD4/ Control)	P-value	BH adjusted P-value	Regulation level
P20591	MX1	5.20177	3.02e-19	1.81e-15	Significantly upregulated
O14879	IFIT3	3.60685	1.65e-14	8.29e-12	Significantly upregulated
P01889	HLA-B	3.50791	1.6e-15	1.92e-12	Significantly upregulated
P09913	IFIT2	3.48397	6.51e-13	1.19e-10	Significantly upregulated
P09914	IFIT1	3.37449	2.37e-15	2.04e-12	Significantly upregulated
Q9H9L3	ISG20L2	3.21356	5.1e-07	1.81e-05	Significantly upregulated
P05362	ICAM1	3.21343	2.02e-15	2.02e-12	Significantly upregulated
O15533	TAPBP	3.08013	6.9e-14	1.97e-11	Significantly upregulated
Q03518	TAP1	3.05906	2.09e-14	8.96e-12	Significantly upregulated
Q03519	TAP2	3.05608	6.93e-15	4.63e-12	Significantly upregulated
P05161	ISG15	3.04341	2.42e-14	9.7e-12	Significantly upregulated
Q96AB6	NTAN1	3.0047	1.56e-07	6.17e-06	Significantly upregulated
P13747	HLA-E	2.98472	3.15e-14	1.07e-11	Significantly upregulated
Q9Y6K5	OAS3	2.96407	1.23e-14	6.72e-12	Significantly upregulated
P01893	HLA-H	2.92559	2.01e-14	8.96e-12	Significantly upregulated
P32455	GBP1	2.88994	3.2e-14	1.07e-11	Significantly upregulated
O14933	UBE2L6	2.72021	3.42e-13	7.09e-11	Significantly upregulated
Q9UFH2	DNAH17	2.7127	2.85e-11	3.12e-09	Significantly upregulated
P13164	IFITM1	2.6816	1.28e-13	3.22e-11	Significantly upregulated
Q10589	BST2	2.61425	1.52e-13	3.65e-11	Significantly upregulated
Q96PP9	GBP4	2.60552	1.07e-11	1.4e-09	Significantly upregulated
Q5EBM0	CMPK2	2.55983	4.62e-13	8.68e-11	Significantly upregulated
O95786	DDX58	2.54815	4.19e-13	8.4e-11	Significantly upregulated
P29466	CASP1	2.45431	3.12e-10	2.75e-08	Significantly upregulated
Q53GL7	PARP10	2.44241	3.42e-12	5.27e-10	Significantly upregulated
Q9Y3Z3	SAMHD1	2.38943	1.09e-12	1.93e-10	Significantly upregulated
O95183	VAMP5	2.33814	2.75e-11	3.08e-09	Significantly upregulated
P04035	HMGCR	2.31377	0.00036745	0.00417393	Significantly upregulated
Q6ZUT4	Q6ZUT4	2.28032	2.54e-12	4.02e-10	Significantly upregulated
P42224	STAT1	2.25053	2.53e-12	4.02e-10	Significantly upregulated
Q9BYK8	HELZ2	2.20506	5.34e-12	7.64e-10	Significantly upregulated
Q9NRW3	APOBEC3C	2.11184	1.15e-10	1.13e-08	Significantly upregulated
Q9P2D1	CHD7	2.09371	2.12e-07	8.12e-06	Significantly upregulated
P32456	GBP2	2.03957	2.75e-11	3.08e-09	Significantly upregulated
P10321	HLA-C	2.02189	1.82e-11	2.24e-09	Significantly upregulated
Q14469	HES1	1.99889	7.29e-10	5.47e-08	Significantly upregulated
P40306	PSMB10	1.96115	3.95e-10	3.21e-08	Significantly upregulated
Q8WUI4	HDAC7	1.95167	5.82e-11	6.14e-09	Significantly upregulated
P23381	WARS1	1.90283	7.57e-11	7.84e-09	Significantly upregulated
Q9BRK4	LZTS2	1.88714	8.22e-08	3.66e-06	Significantly upregulated
Q00978	IRF9	1.88476	3.41e-09	2.11e-07	Significantly upregulated
Q8WUT4	LRRN4	1.8618	7.98e-11	8.13e-09	Significantly upregulated
Q6PFW1	PPIP5K1	1.81731	3.57e-10	3.07e-08	Significantly upregulated
P04439	HLA-A	1.79373	1.58e-10	1.49e-08	Significantly upregulated
O43353	RIPK2	1.75791	4.04e-10	3.24e-08	Significantly upregulated
O94986	CEP152	1.73164	3.57e-10	3.07e-08	Significantly upregulated
P80217	IFI35	1.72317	3.77e-10	3.15e-08	Significantly upregulated
A0AV96	RBM47	1.70058	5.5e-06	0.000134984	Significantly upregulated
P05155	SERPING1	1.68032	1.21e-09	8.98e-08	Significantly upregulated
Q13287	NMI	1.67837	5.75e-10	4.48e-08	Significantly upregulated
P81605	DCD	1.64522	4.09e-07	1.51e-05	Significantly upregulated
Q460N5	PARP14	1.606	1.64e-09	1.17e-07	Significantly upregulated
P04049	RAF1	1.60114	8.62e-06	0.000198415	Significantly upregulated
Q2TAL5	SMTNL2	1.57177	8.1e-08	3.63e-06	Significantly upregulated
P23497	SP100	1.57095	2.03e-09	1.37e-07	Significantly upregulated
Q9BQE5	APOL2	1.56616	4.23e-09	2.54e-07	Significantly upregulated
Q9Y508	RNF114	1.53332	1.35e-05	0.000294192	Significantly upregulated
O15455	TLR3	1.49215	4.11e-08	1.95e-06	Significantly upregulated
Q7Z6K3	PTAR1	1.46603	3.98e-08	1.9e-06	Significantly upregulated
Q9P225	DNAH2	1.46298	1.24e-08	6.83e-07	Significantly upregulated
Q9H1H9	KIF13A	1.45833	9.87e-08	4.24e-06	Significantly upregulated
P00480	OTC	1.44539	6.82e-09	4.02e-07	Significantly upregulated
Q13325	IFIT5	1.43222	5.43e-09	3.23e-07	Significantly upregulated
Q63HN8	RNF213	1.42681	8.51e-09	4.82e-07	Significantly upregulated
P61769	B2M	1.40631	7.63e-09	4.45e-07	Significantly upregulated
P01033	TIMP1	1.38924	5.41e-08	2.52e-06	Significantly upregulated
P19474	TRIM21	1.3885	2.22e-08	1.15e-06	Significantly upregulated
Q4KMQ1	TPRN	1.38729	0.000232788	0.0029264	Significantly upregulated
Q9Y2G1	MYRF	1.38235	2.93e-08	1.44e-06	Significantly upregulated
P21580	TNFAIP3	1.37111	3.54e-08	1.73e-06	Significantly upregulated
Q9H5V9	STEEP1	1.35951	1.33e-07	5.49e-06	Significantly upregulated
Q8TDB6	DTX3L	1.35605	2.26e-08	1.16e-06	Significantly upregulated
Q8IY21	DDX60	1.34258	8.14e-07	2.63e-05	Significantly upregulated
Q8WWB7	GLMP	1.33672	1.81e-08	9.81e-07	Significantly upregulated
Q03169	TNFAIP2	1.32434	5.54e-07	1.95e-05	Significantly upregulated
Q9H2K8	TAOK3	1.32002	9.83e-08	4.24e-06	Significantly upregulated
Q16831	UPP1	1.31287	1.62e-07	6.34e-06	Significantly upregulated
Q9BT04	FUZ	1.30889	2.63e-08	1.32e-06	Significantly upregulated
Q9NRL2	BAZ1A	1.30244	1.08e-07	4.55e-06	Significantly upregulated
Q6P179	ERAP2	1.29878	1.55e-07	6.16e-06	Significantly upregulated
Q14574	DSC3	1.28185	1.4e-07	5.65e-06	Significantly upregulated
Q8IXQ6	PARP9	1.25224	1.36e-07	5.52e-06	Significantly upregulated
Q9C0B5	ZDHHC5	1.24986	0.000105279	0.00150984	Significantly upregulated
Q9NR82	KCNQ5	1.24192	0.000103612	0.0015066	Significantly upregulated
P10412	H1-4	1.23928	1.13e-07	4.74e-06	Significantly upregulated
Q8TAV3	CYP2W1	1.22377	1.73e-05	0.000357116	Significantly upregulated
P07996	THBS1	1.21466	2.29e-07	8.7e-06	Significantly upregulated
Q7Z6R9	TFAP2D	1.20652	1.35e-07	5.51e-06	Significantly upregulated
O75683	SURF6	1.206	2.2e-06	6.15e-05	Significantly upregulated
O14545	TRAFD1	1.19647	1.47e-07	5.88e-06	Significantly upregulated
O94818	NOL4	1.19591	2.35e-05	0.000458811	Significantly upregulated
O00478;P78410	BTN3A3;BTN3A2	1.17405	1.78e-06	5.23e-05	Significantly upregulated
Q9H1C3	GLT8D2	1.17029	2.7e-06	7.2e-05	Significantly upregulated
Q86YS6	RAB43	1.16817	4.58e-07	1.66e-05	Significantly upregulated
C9JRZ8	AKR1B15	1.16117	2.05e-06	5.85e-05	Significantly upregulated
Q07820	MCL1	1.15153	1.89e-06	5.5e-05	Significantly upregulated
Q8N543	OGFOD1	1.1496	3.64e-07	1.35e-05	Significantly upregulated
Q01201	RELB	1.14015	6.84e-07	2.27e-05	Significantly upregulated
O75023	LILRB5	1.13444	2.28e-06	6.28e-05	Significantly upregulated
Q9NX01	TXNL4B	1.12391	3.47e-06	8.94e-05	Significantly upregulated
Q8NEZ3	WDR19	1.11951	1.85e-06	5.4e-05	Significantly upregulated
Q9Y5A7	NUB1	1.08805	2.95e-06	7.82e-05	Significantly upregulated
Q96RE7	NACC1	1.08269	3.02e-06	7.92e-05	Significantly upregulated
Q16647	PTGIS	1.07078	5.64e-07	1.97e-05	Significantly upregulated
O60687	SRPX2	1.06866	8.03e-07	2.61e-05	Significantly upregulated
Q99963	SH3GL3	1.06743	1.18e-06	3.73e-05	Significantly upregulated
Q8N568	DCLK2	1.06154	5.86e-05	0.000943936	Significantly upregulated
P51965	UBE2E1	1.06002	1.98e-06	5.68e-05	Significantly upregulated
P04114	APOB	1.05443	1.18e-06	3.73e-05	Significantly upregulated
Q6XE24	RBMS3	1.05409	4.81e-06	0.000120395	Significantly upregulated
Q8IYM9	TRIM22	1.05397	2.17e-06	6.11e-05	Significantly upregulated
Q9Y2C4	EXOG	1.04171	7.68e-06	0.000183031	Significantly upregulated
P13928	ANXA8	1.02293	1.42e-06	4.38e-05	Significantly upregulated
Q9H1C4	UNC93B1	1.02239	2.8e-05	0.000534722	Significantly upregulated
Q9H1E3	NUCKS1	1.02065	2.51e-06	6.86e-05	Significantly upregulated
P51511	MMP15	1.01987	6.57e-06	0.000158617	Significantly upregulated
Q96QD8	SLC38A2	1.0178	2.07e-06	5.86e-05	Significantly upregulated
Q9UPQ0	LIMCH1	1.01482	6.35e-06	0.000154126	Significantly upregulated
Q9H2K0	MTIF3	1.00986	0.000616718	0.00636746	Significantly upregulated
O00124	UBXN8	1.00902	1.22e-05	0.000271292	Significantly upregulated
P13645	KRT10	1.00535	1.98e-06	5.68e-05	Significantly upregulated
Q96JI7	SPG11	1.00163	6.83e-06	0.000164224	Significantly upregulated
Q96SB8	SMC6	-1.00687	5.14e-06	0.000126985	Significantly downregulated
Q6N069	NAA16	-1.01635	4.06e-05	0.000712169	Significantly downregulated
P49336;Q9BWU1	CDK8;CDK19	-1.01647	3.83e-06	9.75e-05	Significantly downregulated
O75607	NPM3	-1.02142	1.73e-06	5.12e-05	Significantly downregulated
Q8N6G5	CSGALNACT2	-1.02684	1.43e-06	4.38e-05	Significantly downregulated
Q8NF37	LPCAT1	-1.03031	1.32e-05	0.000289843	Significantly downregulated
Q9HBF4	ZFYVE1	-1.03431	3e-06	7.9e-05	Significantly downregulated
P08729	KRT7	-1.03694	2.62e-06	7.02e-05	Significantly downregulated
O14880	MGST3	-1.04867	1.36e-06	4.22e-05	Significantly downregulated
P11498	PC	-1.05334	1.58e-06	4.73e-05	Significantly downregulated
P80404	ABAT	-1.05827	1.24e-06	3.88e-05	Significantly downregulated
Q6NVY1	HIBCH	-1.06005	0.00025822	0.00319268	Significantly downregulated
P11274	BCR	-1.07028	6.96e-07	2.3e-05	Significantly downregulated
P27487	DPP4	-1.07235	5.28e-07	1.87e-05	Significantly downregulated
Q9Y244	POMP	-1.0774	9.97e-06	0.000226043	Significantly downregulated
Q99714	HSD17B10	-1.08034	7.72e-07	2.53e-05	Significantly downregulated
P62328	TMSB4X	-1.08188	6.14e-07	2.07e-05	Significantly downregulated
P49888	SULT1E1	-1.08732	2.11e-05	0.00042323	Significantly downregulated
Q96EK9	KTI12	-1.09514	0.000282204	0.003412	Significantly downregulated
P28072	PSMB6	-1.09574	7.87e-07	2.57e-05	Significantly downregulated
P20618	PSMB1	-1.09792	1.04e-06	3.34e-05	Significantly downregulated
Q04828	AKR1C1	-1.10675	2.54e-06	6.89e-05	Significantly downregulated
P12111	COL6A3	-1.11532	4.83e-07	1.74e-05	Significantly downregulated
P68366	TUBA4A	-1.11576	6.79e-07	2.27e-05	Significantly downregulated
Q03013	GSTM4	-1.11673	0.000123472	0.0017321	Significantly downregulated
Q92530	PSMF1	-1.12441	6.39e-07	2.15e-05	Significantly downregulated
P32004	L1CAM	-1.12769	2.5e-07	9.39e-06	Significantly downregulated
Q99729	HNRNPAB	-1.1305	5.89e-07	2.01e-05	Significantly downregulated
Q16563	SYPL1	-1.13706	5.85e-05	0.000943936	Significantly downregulated
P27338	MAOB	-1.14309	9.76e-06	0.000222186	Significantly downregulated
P78383	SLC35B1	-1.14435	2.45e-06	6.72e-05	Significantly downregulated
Q9NVS9	PNPO	-1.15206	1.68e-06	5.03e-05	Significantly downregulated
P99999	CYCS	-1.15673	4.55e-07	1.66e-05	Significantly downregulated
Q53HI1	UNC50	-1.15704	3.8e-05	0.000673096	Significantly downregulated
P35080	PFN2	-1.16215	5.84e-07	2.01e-05	Significantly downregulated
P49721	PSMB2	-1.17463	2.49e-07	9.39e-06	Significantly downregulated
P32321	DCTD	-1.1855	9.34e-08	4.1e-06	Significantly downregulated
P62891;Q59GN2	RPL39;RPL39P5	-1.19358	1.19e-06	3.73e-05	Significantly downregulated
Q15800	MSMO1	-1.19531	0.000882686	0.00837924	Significantly downregulated
Q03154	ACY1	-1.19846	9.82e-08	4.24e-06	Significantly downregulated
Q96FQ6	S100A16	-1.19901	5.68e-07	1.97e-05	Significantly downregulated
A8MWD9;P62308	SNRPGP15;SNRPG	-1.20026	1.02e-07	4.36e-06	Significantly downregulated
A5PLL7	PEDS1	-1.20325	1.3e-06	4.03e-05	Significantly downregulated
P07437	TUBB	-1.2038	1.81e-07	7.07e-06	Significantly downregulated
O14818	PSMA7	-1.20763	1.17e-07	4.87e-06	Significantly downregulated
Q9UHA4	LAMTOR3	-1.24674	0.000245024	0.00305657	Significantly downregulated
P04004	VTN	-1.25322	7.9e-08	3.57e-06	Significantly downregulated
Q92504	SLC39A7	-1.25877	3.6e-08	1.74e-06	Significantly downregulated
Q9NUJ1	ABHD10	-1.26191	1.23e-07	5.1e-06	Significantly downregulated
Q92733	PRCC	-1.28753	2.6e-08	1.32e-06	Significantly downregulated
O15431	SLC31A1	-1.2935	2.72e-08	1.35e-06	Significantly downregulated
P42126	ECI1	-1.30779	4.96e-08	2.33e-06	Significantly downregulated
Q9Y587	AP4S1	-1.31102	5.92e-07	2.01e-05	Significantly downregulated
Q8WUF5	PPP1R13L	-1.315	0.000257724	0.00319268	Significantly downregulated
Q8WTV0	SCARB1	-1.31875	9.7e-06	0.000221632	Significantly downregulated
P61457	PCBD1	-1.32189	2.07e-08	1.08e-06	Significantly downregulated
Q9NPJ3	ACOT13	-1.35461	5.49e-08	2.54e-06	Significantly downregulated
P26678	PLN	-1.39747	2e-08	1.07e-06	Significantly downregulated
Q9NTG7	SIRT3	-1.40439	1.16e-08	6.44e-07	Significantly downregulated
P11169	SLC2A3	-1.40918	2.04e-08	1.08e-06	Significantly downregulated
Q96IU4	ABHD14B	-1.42146	3.66e-08	1.76e-06	Significantly downregulated
P61960	UFM1	-1.43684	3.67e-09	2.25e-07	Significantly downregulated
Q92526	CCT6B	-1.43783	9.14e-09	5.13e-07	Significantly downregulated
P09467	FBP1	-1.43933	1.81e-08	9.81e-07	Significantly downregulated
P00367	GLUD1	-1.44714	8.35e-09	4.81e-07	Significantly downregulated
P49720	PSMB3	-1.48168	8.41e-09	4.81e-07	Significantly downregulated
P28074	PSMB5	-1.49036	3.14e-09	1.96e-07	Significantly downregulated
Q96C12	ARMC5	-1.51742	3.06e-09	1.94e-07	Significantly downregulated
Q12884	FAP	-1.53944	2.54e-09	1.69e-07	Significantly downregulated
P54868	HMGCS2	-1.54032	6.65e-08	3.03e-06	Significantly downregulated
O60488	ACSL4	-1.54929	2.57e-08	1.31e-06	Significantly downregulated
Q96DA6	DNAJC19	-1.55245	2.71e-09	1.77e-07	Significantly downregulated
Q8NDH3	NPEPL1	-1.55757	1.93e-09	1.32e-07	Significantly downregulated
P04406	GAPDH	-1.56146	2.07e-08	1.08e-06	Significantly downregulated
Q8IUE6	H2AC21	-1.56147	1.41e-09	1.02e-07	Significantly downregulated
Q9Y6H1	CHCHD2	-1.59377	3.87e-09	2.35e-07	Significantly downregulated
Q13885	TUBB2A	-1.63503	1.81e-09	1.28e-07	Significantly downregulated
Q99436	PSMB7	-1.70057	2.11e-10	1.92e-08	Significantly downregulated
P62304	SNRPE	-1.71521	4.95e-10	3.91e-08	Significantly downregulated
P31327	CPS1	-1.7267	1.35e-09	9.86e-08	Significantly downregulated
P05937;P22676	CALB1;CALB2	-1.7293	6.33e-08	2.9e-06	Significantly downregulated
P14174	MIF	-1.7308	3.91e-10	3.21e-08	Significantly downregulated
Q9H6K4	OPA3	-1.76102	1.67e-05	0.000348634	Significantly downregulated
P30038	ALDH4A1	-1.76392	1.43e-10	1.38e-08	Significantly downregulated
P11233	RALA	-1.79481	6.59e-10	5.01e-08	Significantly downregulated
Q14112	NID2	-1.82074	1.03e-10	1.03e-08	Significantly downregulated
Q15027	ACAP1	-1.83541	4.87e-11	5.22e-09	Significantly downregulated
P00352	ALDH1A1	-1.85771	2.7e-10	2.43e-08	Significantly downregulated
P27449	ATP6V0C	-1.90029	2.71e-09	1.77e-07	Significantly downregulated
Q969Q0	RPL36AL	-1.9105	1.96e-07	7.6e-06	Significantly downregulated
P01009	SERPINA1	-1.91444	1.84e-09	1.29e-07	Significantly downregulated
P00742	F10	-1.94461	1.91e-09	1.32e-07	Significantly downregulated
Q13867	BLMH	-1.97174	2.26e-11	2.71e-09	Significantly downregulated
O95954	FTCD	-2.02965	5.84e-07	2.01e-05	Significantly downregulated
P63313	TMSB10	-2.0942	6.73e-12	9.19e-10	Significantly downregulated
Q9NSK7	C19orf12	-2.09427	1.52e-10	1.45e-08	Significantly downregulated
Q9Y5W7	SNX14	-2.15557	3.53e-07	1.32e-05	Significantly downregulated
P37059	HSD17B2	-2.16912	2.65e-11	3.08e-09	Significantly downregulated
P10916	MYL2	-2.19367	4.5e-12	6.76e-10	Significantly downregulated
P04216	THY1	-2.2376	1.83e-11	2.24e-09	Significantly downregulated
Q9BSE5	AGMAT	-2.33102	1.42e-11	1.82e-09	Significantly downregulated
Q86XE3	MICU3	-2.33463	5.02e-12	7.36e-10	Significantly downregulated
P09327	VIL1	-2.44088	2.44e-13	5.44e-11	Significantly downregulated
Q96IW7	SEC22A	-2.45373	9.33e-12	1.25e-09	Significantly downregulated
Q6PID6	TTC33	-2.48172	1.57e-12	2.62e-10	Significantly downregulated
Q12999	TSPAN31	-2.55987	1.27e-12	2.18e-10	Significantly downregulated
P07327	ADH1A	-2.61931	6.36e-12	8.89e-10	Significantly downregulated
P02771	AFP	-2.7327	2.71e-13	5.83e-11	Significantly downregulated
P50440	GATM	-2.74332	8.21e-14	2.24e-11	Significantly downregulated
O15391;P25490;Q96MM3	YY2;YY1;ZFP42	-2.76069	4.92e-14	1.56e-11	Significantly downregulated
Q8N6L1	KRTCAP2	-2.84619	4.45e-13	8.62e-11	Significantly downregulated
P16422	EPCAM	-2.88917	2.77e-09	1.79e-07	Significantly downregulated
P07148	FABP1	-2.9334	2.94e-14	1.07e-11	Significantly downregulated
Q00266	MAT1A	-3.02458	2.18e-13	5.04e-11	Significantly downregulated
P08319	ADH4	-3.03945	1.69e-10	1.56e-08	Significantly downregulated
Q86Y33	CDC20B	-3.15673	6.34e-14	1.91e-11	Significantly downregulated
P55157	MTTP	-3.37867	1.04e-14	6.27e-12	Significantly downregulated
P05089	ARG1	-3.7742	4.21e-15	3.16e-12	Significantly downregulated
A6NIL9	CRYM-AS1	-4.4341	1.44e-16	2.87e-13	Significantly downregulated
P47914	RPL29	-4.59798	3.17e-18	9.53e-15	Significantly downregulated
Q8IYJ2	C10orf67	-5.36983	2.75e-16	4.14e-13	Significantly downregulated
