# Supplementary material for: Effect and mechanism of T lymphocytes on human induced pluripotent stem cell-derived cardiomyocytes via Proteomics
Source: Stem Cell Res Ther. 2024 Jul 29;15:236. doi: 10.1186/s13287-024-03791-4 (PMC11288085; doi:10.1186/s13287-024-03791-4)
Supplement: Supplementary file 4 — Supplementary Material 4 [file 13287_2024_3791_MOESM4_ESM.xlsx]

## Sheet: Table S4
Table S4. Differentially expressed proteins identified in the control and CD8+T cell treated hiPSC-CMs. The signification differentially expressed proteins were defined as those with Benjamini–Hochberg (BH) adjusted p-value < 0.01 and a fold change of log2 (CD8/ Control)> 1 (significantly upregulated) or < -1 (significantly downregulated).
Protein Accessions	Genes symbol	log2 (CD8/ Control)	P-value	BH adjusted P-value	Regulation level
P20591	MX1	2.37188	4.38e-09	1.01e-05	Significantly upregulated
Q14469	HES1	2.25156	1.59e-06	0.000102421	Significantly upregulated
Q16647	PTGIS	2.01994	6.59e-08	2.27e-05	Significantly upregulated
P05161	ISG15	1.89736	4.81e-06	0.000195705	Significantly upregulated
P13645	KRT10	1.89302	2.51e-08	1.7e-05	Significantly upregulated
Q8NEZ3	WDR19	1.87057	3.14e-05	0.000643552	Significantly upregulated
O95183	VAMP5	1.74054	0.000134009	0.00158251	Significantly upregulated
P13647	KRT5	1.65107	5.68e-06	0.000211264	Significantly upregulated
O14879	IFIT3	1.62028	0.000387025	0.00324736	Significantly upregulated
Q8WUI4	HDAC7	1.60215	3.54e-08	1.85e-05	Significantly upregulated
P04264	KRT1	1.57369	7.99e-09	1.21e-05	Significantly upregulated
P08172	CHRM2	1.4495	3.78e-05	0.000726749	Significantly upregulated
P08493	MGP	1.38442	1.23e-06	8.85e-05	Significantly upregulated
P13533	MYH6	1.38281	1.79e-08	1.7e-05	Significantly upregulated
P63267	ACTG2	1.36839	0.000128438	0.00153771	Significantly upregulated
P09914	IFIT1	1.32876	3.14e-06	0.000153971	Significantly upregulated
P29279	CCN2	1.3214	4.4e-06	0.00018631	Significantly upregulated
Q2TAL5	SMTNL2	1.31222	0.000665406	0.00464405	Significantly upregulated
O15533	TAPBP	1.31174	0.000122544	0.00148177	Significantly upregulated
Q9UJM3	ERRFI1	1.29607	9.76e-05	0.00127398	Significantly upregulated
O95864	FADS2	1.29139	5.06e-08	2.19e-05	Significantly upregulated
Q10589	BST2	1.28879	2.32e-07	3.74e-05	Significantly upregulated
P13747	HLA-E	1.28242	0.000248799	0.00239242	Significantly upregulated
Q9NR33	POLE4	1.26054	0.000799136	0.00521677	Significantly upregulated
Q702N8	XIRP1	1.23974	1.41e-07	3.23e-05	Significantly upregulated
Q76M96	CCDC80	1.23366	1.12e-06	8.4e-05	Significantly upregulated
Q03519	TAP2	1.2332	8.54e-06	0.000279585	Significantly upregulated
Q8IWX7	UNC45B	1.22954	1.49e-07	3.23e-05	Significantly upregulated
P01893	HLA-H	1.21941	3.11e-06	0.000153971	Significantly upregulated
O75683	SURF6	1.21065	0.000300586	0.00270572	Significantly upregulated
Q9H987	SYNPO2L	1.20906	4.25e-05	0.00077747	Significantly upregulated
Q96RE7	NACC1	1.19871	0.000115499	0.00141926	Significantly upregulated
Q8WUT4	LRRN4	1.19322	1.16e-05	0.00033684	Significantly upregulated
O95319	CELF2	1.18149	3.14e-05	0.000643552	Significantly upregulated
Q03518	TAP1	1.17683	4.04e-05	0.000753944	Significantly upregulated
Q86VP1	TAX1BP1	1.16838	0.000378826	0.00320073	Significantly upregulated
O14933	UBE2L6	1.16334	7.89e-06	0.00026084	Significantly upregulated
O60232	ZNRD2	1.16103	0.00137042	0.00758177	Significantly upregulated
Q8N543	OGFOD1	1.15001	0.000217389	0.00220964	Significantly upregulated
P60520	GABARAPL2	1.14677	6.13e-06	0.000220886	Significantly upregulated
P37840	SNCA	1.14154	1.37e-05	0.00037626	Significantly upregulated
P28676	GCA	1.12737	7.06e-05	0.00104583	Significantly upregulated
Q9Y6K5	OAS3	1.11539	5.35e-07	5.51e-05	Significantly upregulated
P32455	GBP1	1.09888	8.37e-07	7.14e-05	Significantly upregulated
P10412	H1-4	1.09382	9.1e-08	2.44e-05	Significantly upregulated
Q9H1E3	NUCKS1	1.07569	4.95e-07	5.51e-05	Significantly upregulated
P14060;P26439	HSD3B1;HSD3B2	1.06924	9.44e-05	0.00125958	Significantly upregulated
Q9Y2G1	MYRF	1.06918	2.52e-06	0.000134013	Significantly upregulated
Q14574	DSC3	1.06281	0.00010619	0.00134864	Significantly upregulated
P62861	FAU	1.05622	1.6e-05	0.00041265	Significantly upregulated
Q9UGV2	NDRG3	1.04893	0.000113609	0.00140458	Significantly upregulated
Q9NPC6	MYOZ2	1.0485	0.00116561	0.00681587	Significantly upregulated
Q96EA4	SPDL1	1.03463	5.88e-05	0.000927942	Significantly upregulated
P42224	STAT1	1.00719	2.02e-07	3.71e-05	Significantly upregulated
Q8WTV0	SCARB1	-1.00535	0.000338819	0.00294918	Significantly downregulated
Q96GW9	MARS2	-1.00587	2.1e-06	0.000120403	Significantly downregulated
P68366	TUBA4A	-1.01782	0.000154797	0.00174127	Significantly downregulated
P09110	ACAA1	-1.02323	1.12e-07	2.84e-05	Significantly downregulated
P42126	ECI1	-1.02397	4.52e-06	0.000190202	Significantly downregulated
Q92820	GGH	-1.02524	1.45e-07	3.23e-05	Significantly downregulated
O14818	PSMA7	-1.02944	2.25e-07	3.74e-05	Significantly downregulated
Q9Y5T5	USP16	-1.04022	0.000754933	0.00503677	Significantly downregulated
Q8NI60	COQ8A	-1.0441	4.06e-06	0.000176769	Significantly downregulated
P20618	PSMB1	-1.0446	2.78e-06	0.000143348	Significantly downregulated
Q15067	ACOX1	-1.05253	1.06e-06	8.22e-05	Significantly downregulated
P25787	PSMA2	-1.05377	7.3e-08	2.27e-05	Significantly downregulated
P35030	PRSS3	-1.07536	5.73e-06	0.000211264	Significantly downregulated
O75356	ENTPD5	-1.08713	7.56e-05	0.00109371	Significantly downregulated
P05937;P22676	CALB1;CALB2	-1.09471	0.00153431	0.00821564	Significantly downregulated
P10909	CLU	-1.09637	1.93e-07	3.66e-05	Significantly downregulated
P12111	COL6A3	-1.10252	2.52e-08	1.7e-05	Significantly downregulated
P08729	KRT7	-1.1096	2.83e-06	0.000144216	Significantly downregulated
P32004	L1CAM	-1.1434	1.01e-06	8.07e-05	Significantly downregulated
Q9Y6N5	SQOR	-1.14573	4.73e-07	5.51e-05	Significantly downregulated
P28070	PSMB4	-1.17329	7.42e-08	2.27e-05	Significantly downregulated
P28074	PSMB5	-1.17414	1.27e-06	8.9e-05	Significantly downregulated
Q14573	ITPR3	-1.17888	0.00195991	0.00974803	Significantly downregulated
P27487	DPP4	-1.19097	8.1e-07	7.01e-05	Significantly downregulated
P62760	VSNL1	-1.19169	1.78e-05	0.000441171	Significantly downregulated
P28072	PSMB6	-1.19582	3e-08	1.82e-05	Significantly downregulated
Q14112	NID2	-1.21656	1.59e-07	3.33e-05	Significantly downregulated
Q8NDH3	NPEPL1	-1.26052	6.66e-07	6.21e-05	Significantly downregulated
O75054	IGSF3	-1.26573	6.62e-06	0.000231746	Significantly downregulated
P16930	FAH	-1.26591	6.28e-07	5.94e-05	Significantly downregulated
P08236	GUSB	-1.2674	1.77e-05	0.00043965	Significantly downregulated
P11498	PC	-1.30871	1.91e-07	3.66e-05	Significantly downregulated
Q04828	AKR1C1	-1.31264	3.2e-05	0.000648586	Significantly downregulated
P55285	CDH6	-1.32342	6.82e-05	0.00102468	Significantly downregulated
P51687	SUOX	-1.34165	6.81e-05	0.00102468	Significantly downregulated
Q8IYJ2	C10orf67	-1.35306	4.15e-07	5.03e-05	Significantly downregulated
P09467	FBP1	-1.36182	1.07e-05	0.000327523	Significantly downregulated
Q92570	NR4A3	-1.39485	6.85e-08	2.27e-05	Significantly downregulated
P08263;P09210	GSTA1;GSTA2	-1.40195	0.00107617	0.00640414	Significantly downregulated
P01024	C3	-1.41843	5.49e-05	0.000886953	Significantly downregulated
P61457	PCBD1	-1.42492	3.2e-05	0.000648586	Significantly downregulated
Q6PID6	TTC33	-1.43434	3.1e-05	0.000640516	Significantly downregulated
P00367	GLUD1	-1.45481	1.21e-08	1.46e-05	Significantly downregulated
Q02318	CYP27A1	-1.48424	0.00160164	0.00843716	Significantly downregulated
Q96KR6	FAM210B	-1.51215	0.00125061	0.00714876	Significantly downregulated
P49720	PSMB3	-1.51714	3.93e-08	1.85e-05	Significantly downregulated
P11169	SLC2A3	-1.53967	3.97e-08	1.85e-05	Significantly downregulated
P01011	SERPINA3	-1.554	0.000414869	0.00342875	Significantly downregulated
O95832	CLDN1	-1.57673	4.11e-05	0.000761177	Significantly downregulated
P04004	VTN	-1.58507	6.12e-07	5.88e-05	Significantly downregulated
P31327	CPS1	-1.5909	2.2e-07	3.74e-05	Significantly downregulated
Q6IPT2	FAM71E1	-1.64887	3.39e-07	4.46e-05	Significantly downregulated
P30038	ALDH4A1	-1.78253	6.99e-08	2.27e-05	Significantly downregulated
O60488	ACSL4	-1.80859	5e-09	1.01e-05	Significantly downregulated
Q9BT17	MTG1	-2.07503	0.000489989	0.00382027	Significantly downregulated
P37059	HSD17B2	-2.29535	2.52e-08	1.7e-05	Significantly downregulated
P54868	HMGCS2	-2.76661	0.000407419	0.00337178	Significantly downregulated
P00742	F10	-2.7724	2.35e-05	0.000537041	Significantly downregulated
P05062	ALDOB	-2.78422	0.000302349	0.00271755	Significantly downregulated
P00352	ALDH1A1	-3.03111	9.07e-05	0.00122643	Significantly downregulated
P02771	AFP	-3.14228	2.4e-06	0.00012981	Significantly downregulated
A6NIL9	CRYM-AS1	-3.18874	9.27e-08	2.44e-05	Significantly downregulated
P16422	EPCAM	-3.33555	7.48e-08	2.27e-05	Significantly downregulated
P50440	GATM	-3.37032	6.67e-10	4.04e-06	Significantly downregulated
P01009	SERPINA1	-3.9797	0.00136301	0.00756147	Significantly downregulated
P07148	FABP1	-5.22975	8.19e-08	2.36e-05	Significantly downregulated
